# Supplementary material for: Integrated proteomic and transcriptomic analysis of the Aedes aegypti eggshell
Source: BMC Dev Biol. 2014 Apr 5;14:15. doi: 10.1186/1471-213X-14-15 (PMC4234484; doi:10.1186/1471-213X-14-15)
Supplement: Additional file 1 — Identification of Aedes aegypti eggshell proteins fractionated by SDS-PAGE and excised from a polyacrylamide gel shown in Figure 1. [file 1471-213X-14-15-S1.xls]

## Sheet: Sheet1 - Table 1
Additional file 1. Identification of Aedes aegypti eggshell proteins fractionated by SDS-PAGE and excised from a polyacrylamide gel (Figure 1).
Gel slice A
	Accession	Description	mW (Da)	pI (pH)	PLGS Score	Peptides	Theoretical Peptides	Coverage (%)	Precursor RMS Mass Error (ppm)	Products	Digest Peptides	Modified Peptides	Products RMS Mass Error (ppm)	Products RMS RT Error (min)
	P19425	AAEL017403-PA, Vitelline membrane protein 15a-2	10040	8.918	4937.19	2	2	37.1134	8.3402	58	0	0	12.2289	0.0492735
	Q16KE2	AAEL013027-PA, Vitelline membrane protein 15a-1	11376	6.7251	2870	7	3	100	4.8405	61	0	1	9.3973	0.0202907
	Q16G12	AAEL014561-PA, Vitelline membrane protein 15a-3	12850	7.103	1314.67	4	2	9.8361	4.2297	34	0	0	7.9156	0.0183067
Gel slice B
	Accession	Description	mW (Da)	pI (pH)	PLGS Score	Peptides	Theoretical Peptides	Coverage (%)	Precursor RMS Mass Error (ppm)	Products	Digest Peptides	Modified Peptides	Products RMS Mass Error (ppm)	Products RMS RT Error (min)
	Q175F0	AAEL006670-PA, unknown function	6712	6.2256	3176.14	2	4	74.6032	2.9813	34	0	0	11.2078	0.0407841
	Q16KE2	AAEL013027-PA, Vitelline membrane protein 15a-1	11376	6.7251	1360.87	1	3	11.1111	2.7672	30	0	0	11.1227	0.0206285
	Q16G12	AAEL014561-PA, Vitelline membrane protein 15a-3	12850	7.103	1360.87	1	2	9.8361	2.7672	30	0	0	11.1227	0.0206285
	J9HGX4	AAEL017126-PA, GPR5HT9, G-protein coupled receptor, serotonin family	14134	7.1616	412.028	4	5	75.3846	6.0523	38	0	0	16.296	0.0276951
Gel slice C
	Accession	Description	mW (Da)	pI (pH)	PLGS Score	Peptides	Theoretical Peptides	Coverage (%)	Precursor RMS Mass Error (ppm)	Products	Digest Peptides	Modified Peptides	Products RMS Mass Error (ppm)	Products RMS RT Error (min)
	Q16KE2	AAEL013027-PA, Vitelline membrane protein 15a-1	11376	6.7251	297.176	3	3	11.1111	4.1365	31	0	0	9.7567	0.0271456
	Q16G12	AAEL014561-PA, Vitelline membrane protein 15a-3	12850	7.103	297.176	3	2	9.8361	4.1365	31	0	0	9.7567	0.0271456
Gel slice D
	Accession	Description	mW (Da)	pI (pH)	PLGS Score	Peptides	Theoretical Peptides	Coverage (%)	Precursor RMS Mass Error (ppm)	Products	Digest Peptides	Modified Peptides	Products RMS Mass Error (ppm)	Products RMS RT Error (min)
	Q172N7	AAEL007339-PA	17961	5.1694	2403.89	4	8	46.3855	6.222	78	0	0	11.775	0.0128626
	Q16KE2	AAEL013027-PA, Vitelline membrane protein 15a-1	11376	6.7251	458.465	1	3	11.1111	3.628	20	0	0	8.136	0.00961012
	Q16G12	AAEL014561-PA, Vitelline membrane protein 15a-3	12850	7.103	458.465	1	2	9.8361	3.628	20	0	0	8.136	0.00961012
Gel slice E
	Accession	Description	mW (Da)	pI (pH)	PLGS Score	Peptides	Theoretical Peptides	Coverage (%)	Precursor RMS Mass Error (ppm)	Products	Digest Peptides	Modified Peptides	Products RMS Mass Error (ppm)	Products RMS RT Error (min)
	Q16VE2	AAEL009599-PA, OBP41	34460	7.333	1866.37	7	26	22.8956	4.0015	73	0	2	13.0385	0.0177401
	Q16F73	AAEL009433-PA, PBP/GOBP family	32033	4.667	1284.34	8	21	44.6043	4.0892	103	0	0	11.3798	0.016538
	Q0IG36	AAEL003511-PA, PBP/GOBP family	29533	5.1738	508.736	3	15	16.2264	3.9751	42	0	0	13.397	0.0144205
	Q16F71	AAEL014876-PA, PBP/GOBP family	33626	4.2656	392.76	4	9	50.8361	15.0269	27	0	1	15.2314	0.0201094
	Q16ID0	AAEL013719-PA, PBP/GOBP family	23853	5.1372	317.441	4	19	27.7228	4.4013	32	0	0	14.2935	0.0265581
	Q16ID1	AAEL013720-PA, PBP/GOBP family	32335	5.9707	291.545	6	22	42.4908	3.859	45	0	0	16.1607	0.0250328
	Q176I1	AAEL006328-PA, Chitin-binding domain, chitinase domain	56134	4.7827	191.347	2	18	4.7706	3.2616	22	0	0	15.005	0.0223797
	Q17HE2	AAEL002720-PA, SRPN20, Serine Protease Inhibitor (serpin)	43759	4.9878	189.656	10	27	39.5349	8.6314	49	0	1	16.359	0.0220951
Gel slice F
	Accession	Description	mW (Da)	pI (pH)	PLGS Score	Peptides	Theoretical Peptides	Coverage (%)	Precursor RMS Mass Error (ppm)	Products	Digest Peptides	Modified Peptides	Products RMS Mass Error (ppm)	Products RMS RT Error (min)
	Q16RQ6	AAEL010872-PA, OBP46	32728	5.1987	5334.75	12	14	52.6846	8.7788	191	0	3	10.6195	0.0158223
	Q176I1	AAEL006328-PA, Chitin-binding domain type 2, chitinase domain	56134	4.7827	1614.67	1	18	3.4862	3.0586	42	0	0	9.2038	0.0118485
	Q0IF33	AAEL007096-PA, Major royal jelly protein, Yellow protein	41578	8.4375	617.315	10	27	26.8817	5.013	73	0	1	11.9543	0.0162358
	Q17IG3	AAEL002333-PA, Major royal jelly protein, Yellow protein	31495	9.4219	394.214	3	22	8.5714	3.5278	23	0	0	12.9045	0.00952703
	Q0IG37	AAEL003538-PA, PBP/GOBP family	33196	5.1138	482.165	11	21	44.6735	7.8322	74	0	1	14.9402	0.0172207
	Q0IG38	AAEL003513-PA, , PBP/GOBP family	31796	7.1323	377.664	8	21	26.6187	8.7824	56	0	1	13.0731	0.0153875
	Q0IG36	AAEL003511-PA, PBP/GOBP family	29533	5.1738	477.51	10	15	36.2264	6.535	61	0	0	16.2897	0.0179416
	Q16RT9	AAEL010848-PA, Major royal jelly protein, Yellow protein	27579	6.6445	455.054	6	19	38.3064	5.767	47	0	1	10.8191	0.0178815
Gel slice G
	Accession	Description	mW (Da)	pI (pH)	PLGS Score	Peptides	Theoretical Peptides	Coverage (%)	Precursor RMS Mass Error (ppm)	Products	Digest Peptides	Modified Peptides	Products RMS Mass Error (ppm)	Products RMS RT Error (min)
	Q176E5	AAEL006387-PA, OBP29	31723	4.522	11352.6	11	18	80.0699	10.0743	212	0	1	13.3327	0.0188814
	Q176E4	AAEL006396-PA, OBP31	35759	4.3594	9707.45	16	19	64.6526	7.2796	244	0	1	12.0204	0.0233318
	Q176E2	AAEL006385-PA, OBP33	34359	4.0854	8994.11	8	21	33.8658	12.0645	155	0	1	11.9387	0.0183599
	Q176E3	AAEL006398-PA, OBP32	36499	4.2188	1513.91	11	25	57.7381	7.8988	115	0	0	12.3941	0.0291448
	Q17PF9	AAEL000377-PA, PBP/GOBP family	35544	5.8579	393.415	7	22	43.4921	16.6804	55	0	1	15.5849	0.0181583
	Q16XN7	AAEL008797-PA, unknown function	34093	4.4063	266.154	7	23	30.2326	4.5386	42	0	1	14.5569	0.0208316
	Q16RQ6	AAEL010872-PA, OBP46	32728	5.1987	249.371	3	14	10.4027	2.5009	31	0	1	14.1084	0.0249146
	Q176E6	AAEL006393-PA, OBP28	35406	4.522	11352.6	11	18	71.118	10.0743	212	0	1	13.3327	0.0188814
Gel slice H
	Accession	Description	mW (Da)	pI (pH)	PLGS Score	Peptides	Theoretical Peptides	Coverage (%)	Precursor RMS Mass Error (ppm)	Products	Digest Peptides	Modified Peptides	Products RMS Mass Error (ppm)	Products RMS RT Error (min)
	Q17IC5	AAEL002400-PA, Chitin-binding domain	36400	7.9204	2912.28	4	22	19.3353	4.3089	56	0	0	12.2956	0.0179718
	Q17Q63	AAEL000144-PA, Chitin-binding domain	24027	7.979	2884.62	3	14	19.9052	4.9741	47	0	0	9.4021	0.0149776
	Q174P5	AAEL006830-PA, Major royal jelly protein, Yellow protein	61883	5.7979	873.541	12	31	28.5455	4.4668	130	0	3	10.8448	0.0211701
	Q17CY7	AAEL004390-PA, HPX8B, heme peroxidase	90048	6.2856	490.557	19	66	36.9289	5.76	170	0	4	13.6332	0.0198437
Gel slice I
	Accession	Description	mW (Da)	pI (pH)	PLGS Score	Peptides	Theoretical Peptides	Coverage (%)	Precursor RMS Mass Error (ppm)	Products	Digest Peptides	Modified Peptides	Products RMS Mass Error (ppm)	Products RMS RT Error (min)
	J9HEW1	AAEL017501-PA, unknown function	12236	8.8784	1183.71	5	8	44.4444	4.3487	46	0	0	11.6527	0.0271892
	Q17P51	AAEL000507-PA, heme peroxidase	71471	4.7681	609.848	16	36	41.7863	11.6598	164	0	1	14.7523	0.0192606
Gel slice J
	Accession	Description	mW (Da)	pI (pH)	PLGS Score	Peptides	Theoretical Peptides	Coverage (%)	Precursor RMS Mass Error (ppm)	Products	Digest Peptides	Modified Peptides	Products RMS Mass Error (ppm)	Products RMS RT Error (min)
	Q17Q63	AAEL000144-PA, Chitin-binding domain	24027	7.979	4661.13	11	14	46.9194	4.3928	118	0	1	13.8804	0.0212746
	Q17IC5	AAEL002400-PA, Chitin-binding domain	36400	7.9204	4661.13	11	22	29.9094	4.3928	118	0	1	13.8804	0.0212746
