# Supplementary material for: Integrated proteomic and transcriptomic analysis of the Aedes aegypti eggshell
Source: BMC Dev Biol. 2014 Apr 5;14:15. doi: 10.1186/1471-213X-14-15 (PMC4234484; doi:10.1186/1471-213X-14-15)
Supplement: Additional file 2 — Identification of proteins solubilized by trypsin digestion of Aedes aegypti eggshells. [file 1471-213X-14-15-S2.xlsx]

## Sheet: EggshellProtein.csv
Additional file 2. Proteins solubilized by a trypsin digestion of purified Aedes aegypti eggshells. Yellow highlights indicate proteins also identified by SDS-PAGE mass spectrometry (Additional file 1).
Accession	Description	Ions score	prot_ matches	prot_ matches_ sig	prot_ sequences	prot_ sequences_ sig	Accession/Description
AAEL006830-PA	|yellow protein precursor|protein_coding|supercont1.222:1:1795534:1|gene:AAEL006830	1434	37	36	14	14	AAEL006830PA, Major royal jelly protein, Yellow protein
AAEL010872-PA	|conserved hypothetical protein|protein_coding|supercont1.514:1:850938:1|gene:AAEL010872	1286	32	30	9	8	AAEL010872-PA, OBP46
AAEL006396-PA	|conserved hypothetical protein|protein_coding|supercont1.203:1:1808864:1|gene:AAEL006396	902	22	21	7	7	AAEL006396-PA, OBP31
AAEL006387-PA	|conserved hypothetical protein|protein_coding|supercont1.203:1:1808864:1|gene:AAEL006387	744	15	15	6	6	AAEL006387-PA, OBP29
AAEL013027-PA	|conserved hypothetical protein|protein_coding|supercont1.778:1:532037:1|gene:AAEL013027	637	35	33	2	2	AAEL013027-PA, Vitelline membrane protein 15a-1
AAEL003511-PA	|conserved hypothetical protein|protein_coding|supercont1.89:1:2856899:1|gene:AAEL003511	635	15	14	9	8	AAEL003511-PA, PBP/GOBP family
AAEL013492-PA	|Prophenoloxidase|protein_coding|supercont1.856:1:435327:1|gene:AAEL013492	630	29	24	15	14	AAEL013492-PA, Prophenoloxidases(PPO5)
AAEL002400-PA	|hypothetical protein|protein_coding|supercont1.55:1:3141549:1|gene:AAEL002400	500	23	20	10	9	AAEL002400-PA, Chitin-binding domain
AAEL000144-PA	|conserved hypothetical protein|protein_coding|supercont1.2:1:5729030:1|gene:AAEL000144	474	20	17	9	8	AAEL000144-PA, Chitin-binding domain
AAEL007096-PA	|conserved hypothetical protein|protein_coding|supercont1.235:1:1680400:1|gene:AAEL007096	465	9	9	4	4	AAEL007096-PA, Major royal jelly protein, Yellow protein
AAEL017403-PA	|Vitelline membrane protein 15a-2 Precursor|protein_coding|supercont1.764:1:614648:1|gene:AAEL017403	465	17	16	1	1	AAEL017403-PA, Vitelline membrane protein 15a-2
AAEL000961-PA	|conserved hypothetical protein|protein_coding|supercont1.19:1:4221289:1|gene:AAEL000961	457	22	19	17	15	AAEL000961-PA, FBgn0261016 - Dmel clos orthologue involved in the biological process: terminal region determination; vitelline membrane formation involved in chorion-containing eggshell formation.
AAEL015289-PA	|hypothetical protein|protein_coding|supercont1.1715:1:47403:1|gene:AAEL015289	446	19	17	12	10	AAEL015289-PA, unknown function
AAEL009433-PA	|conserved hypothetical protein|protein_coding|supercont1.396:1:1219807:1|gene:AAEL009433	420	8	8	5	5	AAEL009433-PA, PBP/GOBP family
AAEL004401-PA	|heme peroxidase|protein_coding|supercont1.117:1:2495114:1|gene:AAEL004401	415	17	16	12	12	AAEL004401-PA, HPX7, heme peroxidase
AAEL006670-PA	|conserved hypothetical protein|protein_coding|supercont1.216:1:1816664:1|gene:AAEL006670	395	12	11	2	2	AAEL006670-PA, unknown function
AAEL006385-PA	|conserved hypothetical protein|protein_coding|supercont1.203:1:1808864:1|gene:AAEL006385	376	10	9	5	4	AAEL006385-PA, OBP33
AAEL000835-PA	|conserved hypothetical protein|protein_coding|supercont1.17:1:4314454:1|gene:AAEL000835	375	13	11	8	7	AAEL000835-PA, PBP/GOBP family
AAEL000796-PA	|conserved hypothetical protein|protein_coding|supercont1.17:1:4314454:1|gene:AAEL000796	373	12	10	6	6	AAEL000796-PA, PBP/GOBP family
AAEL000507-PA	|conserved hypothetical protein|protein_coding|supercont1.9:1:4759463:1|gene:AAEL000507	357	15	12	12	10	AAEL000507-PA, heme peroxidase
AAEL003513-PA	|conserved hypothetical protein|protein_coding|supercont1.89:1:2856899:1|gene:AAEL003513	344	12	12	11	11	AAEL003513-PA, , PBP/GOBP family
AAEL003538-PA	|conserved hypothetical protein|protein_coding|supercont1.89:1:2856899:1|gene:AAEL003538	335	10	10	9	9	AAEL003538-PA, PBP/GOBP family
AAEL014561-PA	|conserved hypothetical protein|protein_coding|supercont1.1166:1:209340:1|gene:AAEL014561	323	17	15	2	2	AAEL014561-PA, Vitelline membrane protein 15a-3
AAEL006398-PA	|conserved hypothetical protein|protein_coding|supercont1.203:1:1808864:1|gene:AAEL006398	274	8	7	3	3	AAEL006398-PA, OBP32
AAEL008829-PA	|conserved hypothetical protein|protein_coding|supercont1.351:1:1223003:1|gene:AAEL008829	265	18	15	14	11	AAEL008829-PA, FBgn0004650 - Dmel fs(1)N female sterile (1) Nasrat orthologue involved in chorion, eggshell formation; terminal region determination; vitelline membrane formation involved in chorion-containing eggshell formation
AAEL010714-PA	|conserved hypothetical protein|protein_coding|supercont1.500:1:871739:1|gene:AAEL010714	254	7	7	5	5	AAEL010714-PA, OBP45
AAEL006985-PA	|dopachrome-conversion enzyme (DCE), putative|protein_coding|supercont1.231:1:1750236:1|gene:AAEL006985	251	5	5	2	2	AAEL006985-PA, dopachrome-conversion enzyme (DCE)
AAEL017501-PA	||protein_coding|supercont1.9:1:4759463:1|gene:AAEL017501	244	14	8	4	3	AAEL017501-PA, unknown function
AAEL009599-PA	|hypothetical protein|protein_coding|supercont1.411:1:1059710:1|gene:AAEL009599	243	14	13	9	8	AAEL009599-PA, OBP41
AAEL000377-PA	|conserved hypothetical protein|protein_coding|supercont1.6:1:5075626:1|gene:AAEL000377	239	6	6	4	4	AAEL000377-PA, PBP/GOBP family
AAEL000833-PA	|conserved hypothetical protein|protein_coding|supercont1.17:1:4314454:1|gene:AAEL000833	229	7	7	6	6	AAEL000833-PA, OBP7
AAEL005759-PA	|conserved hypothetical protein|protein_coding|supercont1.173:1:1959865:1|gene:AAEL005759	208	10	9	6	5	AAEL005759-PA, unknown function
AAEL003110-PA	|hypothetical protein|protein_coding|supercont1.77:1:2908877:1|gene:AAEL003110	188	5	4	4	3	AAEL003110-PA, Chitinase domain
AAEL011300-PA	|conserved hypothetical protein|protein_coding|supercont1.564:1:793501:1|gene:AAEL011300	185	4	4	1	1	AAEL011300-PA, unknown function
AAEL007415-PA	|multicopper oxidase|protein_coding|supercont1.255:1:1580955:1|gene:AAEL007415	171	11	6	9	5	AAEL007415-PA, multicopper oxidase, laccase2
AAEL010848-PA	|conserved hypothetical protein|protein_coding|supercont1.511:1:892902:1|gene:AAEL010848	153	6	5	5	5	AAEL010848-PA, Major royal jelly protein, Yellow protein
AAEL010718-PA	|conserved hypothetical protein|protein_coding|supercont1.500:1:871739:1|gene:AAEL010718	151	5	5	4	4	AAEL010718-PA, OBP 44
AAEL017467-PA	||protein_coding|supercont1.9:1:4759463:1|gene:AAEL017467	150	7	6	4	3	AAEL017467-PA, heme peroxidase
AAEL014876-PA	|conserved hypothetical protein|protein_coding|supercont1.1319:1:162127:1|gene:AAEL014876	136	4	4	2	2	AAEL014876-PA, PBP/GOBP family
AAEL001153-PA	|conserved hypothetical protein|protein_coding|supercont1.24:1:4087421:1|gene:AAEL001153	124	7	6	5	5	AAEL001153-PA, PBP/GOBP family
AAEL003315-PA	|hypothetical protein|protein_coding|supercont1.83:1:2974912:1|gene:AAEL003315	124	6	5	4	4	AAEL003315-PA, OBP 16
AAEL000837-PA	|conserved hypothetical protein|protein_coding|supercont1.17:1:4314454:1|gene:AAEL000837	117	3	3	3	3	AAEL000837-PA, PBP/GOBP family
AAEL010874-PA	|conserved hypothetical protein|protein_coding|supercont1.514:1:850938:1|gene:AAEL010874	106	3	3	2	2	AAEL010874-PA, PBP/GOBP family
AAEL004386-PA	|chorion peroxidase precursor|protein_coding|supercont1.117:1:2495114:1|gene:AAEL004386	104	8	7	6	5	AAEL004386-PA, HPX8C, PXT, heme peroxidase
AAEL001673-PA	|actin|protein_coding|supercont1.39:1:3590018:1|gene:AAEL001673	101	5	4	4	3	AAEL001673-PA, ACT-6, actin
AAEL001951-PA	|actin|protein_coding|supercont1.46:1:3321798:1|gene:AAEL001951	93	3	3	2	2	AAEL001951-PA, actin
AAEL001928-PA	|Actin-1 |protein_coding|supercont1.46:1:3321798:1|gene:AAEL001928	92	4	3	3	2	AAEL001928-PA, ACT-1, actin
AAEL000375-PA	|cysteine-rich venom protein, putative|protein_coding|supercont1.6:1:5075626:1|gene:AAEL000375	90	4	4	4	4	AAEL000375-PA, cysteine-rich venom protein
AAEL000333-PA	|cysteine-rich venom protein, putative|protein_coding|supercont1.6:1:5075626:1|gene:AAEL000333	89	2	2	2	2	AAEL000333-PA, cysteine-rich venom protein
AAEL013719-PA	|conserved hypothetical protein|protein_coding|supercont1.902:1:372441:1|gene:AAEL013719	85	2	2	2	2	AAEL013719-PA, PBP/GOBP family
AAEL000827-PA	|conserved hypothetical protein|protein_coding|supercont1.17:1:4314454:1|gene:AAEL000827	80	1	1	1	1	AAEL000827-PA, PBP/GOBP family
AAEL002196-PA	|procathepsin L3, putative|protein_coding|supercont1.51:1:3160936:1|gene:AAEL002196	78	3	3	2	2	AAEL002196-PA, Procathepsin L3
AAEL017471-PA	||protein_coding|supercont1.564:1:793501:1|gene:AAEL017471	75	7	4	2	2	AAEL017471-PA, Novel Vitelline membrane protein
AAEL013720-PA	|conserved hypothetical protein|protein_coding|supercont1.902:1:372441:1|gene:AAEL013720	73	2	2	2	2	AAEL013720-PA, PBP/GOBP family
AAEL000363-PA	|cysteine-rich venom protein, putative|protein_coding|supercont1.6:1:5075626:1|gene:AAEL000363	66	3	3	2	2	AAEL000363-PA, cysteine-rich venom protein
AAEL000318-PA	|conserved hypothetical protein|protein_coding|supercont1.6:1:5075626:1|gene:AAEL000318	65	2	2	1	1	AAEL000318-PA, PBP/GOBP family
AAEL002333-PA	|conserved hypothetical protein|protein_coding|supercont1.54:1:3433061:1|gene:AAEL002333	65	2	2	1	1	AAEL002333-PA, Major royal jelly protein, Yellow protein
AAEL004856-PA	|conserved hypothetical protein|protein_coding|supercont1.132:1:2355619:1|gene:AAEL004856	64	2	1	2	1	AAEL004856-PA, PBP/GOBP family
AAEL000317-PA	|cysteine-rich venom protein, putative|protein_coding|supercont1.6:1:5075626:1|gene:AAEL000317	62	1	1	1	1	AAEL000317-PA, cysteine-rich venom protein
AAEL007339-PA	|conserved hypothetical protein|protein_coding|supercont1.249:1:1723395:1|gene:AAEL007339	62	5	5	4	4	AAEL007339-PA, unknown function
AAEL011238-PA	|conserved hypothetical protein|protein_coding|supercont1.559:1:771649:1|gene:AAEL011238	59	1	1	1	1	AAEL011238-PA, unknown function
AAEL008449-PA	|conserved hypothetical protein|protein_coding|supercont1.325:1:1378953:1|gene:AAEL008449	57	2	2	1	1	AAEL008449-PA, unknown function
AAEL000361-PA	|cysteine-rich venom protein, putative|protein_coding|supercont1.6:1:5075626:1|gene:AAEL000361	56	1	1	1	1	AAEL000361-PA, cysteine-rich venom protein
AAEL013338-PA	|lethal(2)essential for life protein, l2efl|protein_coding|supercont1.826:1:463006:1|gene:AAEL013338	54	3	2	3	2	AAEL013338-PA, lethal(2)essential for life protein, l2efl
AAEL009097-PA	|conserved hypothetical protein|protein_coding|supercont1.369:1:1324076:1|gene:AAEL009097	53	2	1	2	1	AAEL009097-PA, Cysteine protease domain, Dmel\CG5367 (FBgn0032228) orthologue is highly expressed in the ovaries
AAEL008799-PA	|hypothetical protein|protein_coding|supercont1.349:1:1234927:1|gene:AAEL008799	50	3	2	2	2	AAEL008799-PA, unknown function
AAEL010875-PA	|conserved hypothetical protein|protein_coding|supercont1.514:1:850938:1|gene:AAEL010875	50	1	1	1	1	AAEL010875-PA, PBP/GOBP family
AAEL000319-PA	|hypothetical protein|protein_coding|supercont1.6:1:5075626:1|gene:AAEL000319	48	1	1	1	1	AAEL000319-PA, PBP/GOBP family
AAEL003525-PA	|conserved hypothetical protein|protein_coding|supercont1.89:1:2856899:1|gene:AAEL003525	48	1	1	1	1	AAEL003525-PA, PBP/GOBP family
AAEL007709-PA	|GPCR GABA B Family|protein_coding|supercont1.275:1:1521713:1|gene:AAEL007709	48	1	1	1	1	AAEL007709-PA, GPCR GABA B Family
AAEL009746-PA	|hypothetical protein|protein_coding|supercont1.424:1:1017954:1|gene:AAEL009746	46	2	2	1	1	AAEL009746-PA, Chitin-binding domain, chitinase domain
AAEL001174-PA	|hypothetical protein|protein_coding|supercont1.24:1:4087421:1|gene:AAEL001174	44	4	2	2	1	AAEL001174-PA, PBP/GOBP family
AAEL003097-PA	|calmodulin-binding transcription activator (camta), |protein_coding|supercont1.77:1:2908877:1|gene:AAEL003097	44	2	1	2	1	AAEL003097-PA, FBgn0259234, Dmel Camta orthologue, Calmodulin-binding transcription activator
AAEL016992-PA	||protein_coding|supercont1.975:1:381326:1|gene:AAEL016992	44	2	1	2	1	AAEL016992-PA, multicopper oxidase, laccase2
AAEL005098-PA	|cysteine-rich venom protein, putative|protein_coding|supercont1.141:1:2185411:1|gene:AAEL005098	43	1	1	1	1	AAEL005098-PA, cysteine-rich venom protein
AAEL014520-PA	|follistatin|protein_coding|supercont1.1146:1:208552:1|gene:AAEL014520	43	3	2	1	1	AAEL014520, follistatin, FBgn0052354, Dmel\CG32354 orthologue, molecular function: endopeptidase inhibitor activity
AAEL014430-PA	|conserved hypothetical protein|protein_coding|supercont1.1115:1:270479:1|gene:AAEL014430	41	2	1	1	1	AAEL014430-PA, OBP 58
AAEL004027-PA	|glucose dehydrogenase|protein_coding|supercont1.105:1:2568089:1|gene:AAEL004027	40	2	1	1	1	AAEL004027-PA, glucose dehydrogenase
AAEL000302-PA	|cysteine-rich venom protein, putative|protein_coding|supercont1.6:1:5075626:1|gene:AAEL000302	39	1	1	1	1	AAEL000302-PA, cysteine-rich venom protein
AAEL000353-PA	|hypothetical protein|protein_coding|supercont1.6:1:5075626:1|gene:AAEL000353	39	2	2	1	1	AAEL000353-PA, contains Trypsin Inhibitor like cysteine rich domain
AAEL012586-PA	|conserved hypothetical protein|protein_coding|supercont1.714:1:604133:1|gene:AAEL012586	39	1	1	1	1	AAEL012586-PA, unknown function
AAEL013936-RC	|serine protease inhibitor (serpin)|protein_coding|supercont1.963:1:460217:1|gene:AAEL013936	39	1	1	1	1	AAEL013936-PC, Serine Protease Inhibitor (serpin)
AAEL000198-PA	|conserved hypothetical protein|protein_coding|supercont1.3:1:5167134:1|gene:AAEL000198	37	1	1	1	1	AAEL000198-PA, unknown function
AAEL004246-PA	|still life, sif|protein_coding|supercont1.112:1:2520184:1|gene:AAEL004246	35	1	1	1	1	AAEL004246-PA, still life, sif
AAEL007641-PA	|conserved hypothetical protein|protein_coding|supercont1.270:1:1516553:1|gene:AAEL007641	35	1	1	1	1	AAEL007641-PA, Transglutaminase-like, lost boys, lobo
AAEL011565-PA	|ankyrin 2,3/unc44|protein_coding|supercont1.590:1:717654:1|gene:AAEL011565	35	1	1	1	1	AAEL011565-PA, ankyrin 2,3/unc44
AAEL000821-PA	|conserved hypothetical protein|protein_coding|supercont1.17:1:4314454:1|gene:AAEL000821	33	1	1	1	1	AAEL000821-PA, OBP 6
AAEL003771-PA	|trithorax protein ash2|protein_coding|supercont1.96:1:2767225:1|gene:AAEL003771	33	1	1	1	1	AAEL003771-PA, Trithorax protein ash2
AAEL004390-PA	|heme peroxidase|protein_coding|supercont1.117:1:2495114:1|gene:AAEL004390	33	2	2	2	2	AAEL004390-PA, HPX8B, heme peroxidase
AAEL006054-PA	|peptidyl-prolyl cis-trans isomerase (cyclophilin)|protein_coding|supercont1.187:1:1975842:1|gene:AAEL006054	33	2	2	1	1	AAEL006054-PA, peptidyl-prolyl cis-trans isomerase (cyclophilin)
AAEL008797-PA	|hypothetical protein|protein_coding|supercont1.349:1:1234927:1|gene:AAEL008797	33	3	1	2	1	AAEL008797-PA, unknown function
AAEL011758-PA	|peptidyl-prolyl cis-trans isomerase f, ppif|protein_coding|supercont1.608:1:698497:1|gene:AAEL011758	33	2	2	2	2	AAEL011758-PA, Peptidyl-prolyl cis-trans isomerase f, ppif, Cyclophilin 1
AAEL003413-PA	|F-spondin|protein_coding|supercont1.86:1:2716630:1|gene:AAEL003413	32	1	1	1	1	AAEL003413-PA, F-spondin, Serine protease inhibitor
AAEL008374-PA	|E3 ubiquitin-protein ligase nedd-4|protein_coding|supercont1.320:1:1307916:1|gene:AAEL008374	32	1	1	1	1	AAEL008374-PA, E3 ubiquitin-protein ligase nedd-4
AAEL009383-PA	|crooked neck protein|protein_coding|supercont1.393:1:1106998:1|gene:AAEL009383	32	2	2	1	1	AAEL009383-PA, crooked neck protein
AAEL013359-PA	|DEAD box ATP-dependent RNA helicase|protein_coding|supercont1.827:1:455992:1|gene:AAEL013359	32	1	1	1	1	AAEL013359-PA, DEAD box ATP-dependent RNA helicase
AAEL009452-PA	|hypothetical protein|protein_coding|supercont1.397:1:1138263:1|gene:AAEL009452	31	1	1	1	1	AAEL009452-PA, unknown function
AAEL010665-PA	|developmentally regulated RNA-binding protein|protein_coding|supercont1.495:1:916069:1|gene:AAEL010665	31	1	1	1	1	AAEL010665-PA, developmentally regulated RNA-binding protein
AAEL000889-PA	||protein_coding|supercont1.18:1:4266046:1|gene:AAEL000889	30	1	1	1	1	AAEL000889-PA, carboxylesterase
AAEL001570-PA	|conserved hypothetical protein|protein_coding|supercont1.36:1:3595646:1|gene:AAEL001570	30	1	1	1	1	AAEL001570-PA, unknown function
AAEL008380-PA	|hypothetical protein|protein_coding|supercont1.321:1:1317566:1|gene:AAEL008380	30	1	1	1	1	AAEL008380-PA, Chitin-binding domain type 2
AAEL014431-PA	|conserved hypothetical protein|protein_coding|supercont1.1115:1:270479:1|gene:AAEL014431	30	1	1	1	1	AAEL014431-PA, PBP/GOBP family
AAEL004778-PA	|acyl-coa dehydrogenase|protein_coding|supercont1.129:1:2318608:1|gene:AAEL004778	29	1	1	1	1	AAEL004778-PA, acyl-coa dehydrogenase
AAEL000206-PA	|ninjurin A, putative|protein_coding|supercont1.3:1:5167134:1|gene:AAEL000206	28	1	1	1	1	AAEL000206-PA, putative ninjurin A,
AAEL002701-PA	|mannosyltransferase|protein_coding|supercont1.65:1:2980391:1|gene:AAEL002701	28	2	1	1	1	AAEL002701-PA, mannosyltransferase
AAEL003388-PA	|axis inhibition protein, axin|protein_coding|supercont1.85:1:2749456:1|gene:AAEL003388	28	1	1	1	1	AAEL003388-PA, axis inhibition protein, axin
AAEL005648-PA	|Clip-domain serine protease, family B. |protein_coding|supercont1.168:1:1992380:1|gene:AAEL005648	28	1	1	1	1	AAEL005648-PA, CLIPB16, Clip-Domain Serine Protease family B.
AAEL009189-PA	|encore protein|protein_coding|supercont1.377:1:1204331:1|gene:AAEL009189	28	3	1	3	1	AAEL009189-PA, encore protein
AAEL010544-PA	|conserved hypothetical protein|protein_coding|supercont1.486:1:903415:1|gene:AAEL010544	28	1	1	1	1	AAEL010544-PA, unknown function
AAEL011483-PA	|odorant-binding protein 50c, putative|protein_coding|supercont1.584:1:838166:1|gene:AAEL011483	28	1	1	1	1	AAEL011483-PA, OBP 50c
AAEL004333-PA	|pax neighbour protein|protein_coding|supercont1.115:1:2479458:1|gene:AAEL004333	27	1	1	1	1	AAEL004333-PA, pax neighbour protein
AAEL002317-PA	|Insulin-like receptor Precursor (MIR)(EC 2.7.10.1) |protein_coding|supercont1.53:1:3153367:1|gene:AAEL002317	26	1	1	1	1	AAEL002317-PA, Insulin-like receptor Precursor (MIR), contains fibronectin and kinase domains
AAEL009290-PA	|hypothetical protein|protein_coding|supercont1.387:1:1174586:1|gene:AAEL009290	26	1	1	1	1	AAEL009290-PA, unknown function
AAEL013869-PA	|RNA-binding protein|protein_coding|supercont1.946:1:358003:1|gene:AAEL013869	26	1	1	1	1	AAEL013869-PA, RNA-binding protein
AAEL015203-PA	|hypothetical protein|protein_coding|supercont1.1578:1:80858:1|gene:AAEL015203	26	1	1	1	1	AAEL015203-PA, unknown function
AAEL004202-PA	|hypothetical protein|protein_coding|supercont1.110:1:2611281:1|gene:AAEL004202	25	1	1	1	1	AAEL004202-PA, unknown function
AAEL006107-PA	|mitotic and DNA damage checkpoint protein hus1|protein_coding|supercont1.189:1:2189733:1|gene:AAEL006107	25	1	1	1	1	AAEL006107-PA, mitotic and DNA damage checkpoint protein hus1
AAEL005198-PA	|juvenile hormone esterase|protein_coding|supercont1.145:1:2217386:1|gene:AAEL005198	24	2	1	2	1	AAEL005198-PA, Carboxy/choline esterase
AAEL000509-PA	|rho GTPase activating protein|protein_coding|supercont1.9:1:4759463:1|gene:AAEL000509	23	1	1	1	1	AAEL000509-PA, rho GTPase activating protein
AAEL002382-PA	|conserved hypothetical protein|protein_coding|supercont1.55:1:3141549:1|gene:AAEL002382	23	1	1	1	1	AAEL002382-PA, unknown function
AAEL004240-PA	|gamma glutamyl transpeptidases|protein_coding|supercont1.111:1:2732153:1|gene:AAEL004240	23	1	1	1	1	AAEL004240-PA, gamma glutamyl transpeptidases
AAEL010502-PA	|transcriptional regulator ATRX (X-linked helicase II)|protein_coding|supercont1.481:1:922620:1|gene:AAEL010502	23	1	1	1	1	AAEL010502-PA, transcriptional regulator ATRX (X-linked helicase II)
AAEL012192-PA	|ATP-binding cassette transporter|protein_coding|supercont1.664:1:736185:1|gene:AAEL012192	23	1	1	1	1	AAEL012192-PA, ATP-binding cassette transporter
AAEL005861-PA	|vacuolar sorting protein (vps)|protein_coding|supercont1.177:1:1976150:1|gene:AAEL005861	22	1	1	1	1	AAEL005861-PA, vacuolar sorting protein (vps)
AAEL001590-PA	|conserved hypothetical protein|protein_coding|supercont1.36:1:3595646:1|gene:AAEL001590	21	1	1	1	1	AAEL001590-PA, Glycosyl transferase family 8
AAEL009249-PA	|coronin|protein_coding|supercont1.384:1:1174792:1|gene:AAEL009249	21	1	1	1	1	AAEL009249-PA, coronin
AAEL000244-PA	|alpha(1,3)fucosyltransferase|protein_coding|supercont1.4:1:5177111:1|gene:AAEL000244	20	1	1	1	1	AAEL000244-PA, alpha(1,3)fucosyltransferase
