# Supplementary material for: Integrated proteomic and transcriptomic analysis of the Aedes aegypti eggshell
Source: BMC Dev Biol. 2014 Apr 5;14:15. doi: 10.1186/1471-213X-14-15 (PMC4234484; doi:10.1186/1471-213X-14-15)
Supplement: Additional file 3 — Comparative analysis of Aedes aegypti late ovaries (60-72 hPBM) and early embryos (0-2 h) transcriptomes. [file 1471-213X-14-15-S3.xlsx]

## Sheet: Bowtie2 
Additional file 3. Comparative analysis of Aedes aegypti late ovaries (60-72hPBM) and early embryos (0-2h) transcriptomes.
Transcript ID	0-2h embryo RPKM	60-72hPBM-Ovary-RPKM	0-2h emb counts	60-72hPBM-Ovary counts	length
AAEL000302-RA	0	184993	0	53278	288
AAEL005098-RA	0	156229	0	87332	559
AAEL000317-RA	0	150709	0	54406	361
AAEL005212-RA	0	66765.7	0	58420	875
AAEL014126-RA	0	65924.6	0	30589	464
AAEL005192-RA	0	64536.5	0	30913	479
AAEL000361-RA	0	61442.8	0	20399	332
AAEL000369-RA	0	56501.4	0	38986	690
AAEL014128-RA	0	52529.1	0	53317	1015
AAEL000363-RA	0	49058.1	0	26197	534
AAEL005090-RA	0	21646	0	9784	452
AAEL000333-RA	1.05374	35134.9	1	33343	949
AAEL007339-RA	0	8683.84	0	8597	990
AAEL005487-RA	1.81818	15849.1	1	8717	550
AAEL009557-RA	0	3924.8	0	1931	492
AAEL000375-RA	0	3033.33	0	1183	390
AAEL011260-RA	0	2723.56	0	3734	1371
AAEL009314-RA	0	2500.76	0	4924	1969
AAEL004539-RA	0	2350.57	0	409	174
AAEL017032-RA	1.04822	4642.56	1	4429	954
AAEL005759-RA	0	2236.09	0	1326	593
AAEL014188-RA	0	2205.02	0	2022	917
AAEL011727-RA	0	2203.49	0	7818	3548
AAEL011728-RA	0	2149.49	0	1064	495
AAEL003060-RA	0	2147.87	0	2019	940
AAEL014318-RA	0.385802	2898.92	1	7514	2592
AAEL002046-RA	0	2075.25	0	3144	1515
AAEL000353-RA	5.92593	12638.5	4	8531	675
AAEL007818-RA	0	1737.74	0	1524	877
AAEL007818-RB	0	1732.43	0	1528	882
AAEL017119-RA	0	1655.09	0	715	432
AAEL003760-RA	0	1626.57	0	649	399
AAEL001678-RA	0	1501.59	0	473	315
AAEL005752-RA	0	1406.91	0	4360	3099
AAEL004894-RA	0	1197.37	0	910	760
AAEL009018-RA	0.639795	1923.86	1	3007	1563
AAEL005337-RA	0.653595	1766.01	1	2702	1530
AAEL000358-RA	0	1061.36	0	640	603
AAEL011464-RA	0	1057.97	0	365	345
AAEL005756-RB	0	1019.68	0	829	813
AAEL013438-RA	0	995.122	0	1224	1230
AAEL014246-RA	0	964.497	0	1630	1690
AAEL006259-RA	0	950.849	0	1064	1119
AAEL006143-RA	1.54083	2410.37	3	4693	1947
AAEL006872-RA	0	906.306	0	503	555
AAEL002917-RA	0.605694	1442.16	1	2381	1651
AAEL006759-RA	0	863.135	0	391	453
AAEL017022-RA	0	858.108	0	1016	1184
AAEL015262-RA	4.16089	4167.82	3	3005	721
AAEL005756-RC	0	756.162	0	859	1136
AAEL003626-RA	0.492611	1085.22	1	2203	2030
AAEL010705-RA	0	725.995	0	620	854
AAEL013218-RA	0	644.606	0	974	1511
AAEL001586-RA	0.500501	936.436	1	1871	1998
AAEL001586-RB	0.493583	925.469	1	1875	2026
AAEL004197-RA	0	587.065	0	118	201
AAEL006387-RA	0	551.282	0	473	858
AAEL007691-RA	0.74184	921.365	2	2484	2696
AAEL006393-RA	0	523.22	0	507	969
AAEL007112-RA	0	515.976	0	436	845
AAEL005593-RA	0	512.922	0	1171	2283
AAEL017154-RA	0	505.976	0	127	251
AAEL004346-RA	0	480.62	0	186	387
AAEL006869-RA	0	474.747	0	94	198
AAEL006180-RA	0	474.702	0	1276	2688
AAEL014662-RA	0	468.053	0	945	2019
AAEL001116-RA	1.44928	1144.93	1	790	690
AAEL006761-RA	0	459.064	0	157	342
AAEL006396-RA	0	443.775	0	442	996
AAEL012207-RE	0	442.584	0	370	836
AAEL013129-RA	0	440.571	0	278	631
AAEL012207-RA	0	437.707	0	397	907
AAEL012207-RC	0	426.606	0	372	872
AAEL009936-RA	0	419.672	0	640	1525
AAEL015521-RA	0	418.699	0	103	246
AAEL012207-RD	0	412.91	0	403	976
AAEL013840-RA	0	409.091	0	441	1078
AAEL004483-RA	0	406.78	0	72	177
AAEL013122-RA	1.2837	917.843	1	715	779
AAEL011238-RA	1.28866	914.948	1	710	776
AAEL008781-RA	0	395.022	0	365	924
AAEL014876-RA	0	392.781	0	370	942
AAEL001703-RA	0	390.805	0	374	957
AAEL012021-RA	0	382.635	0	877	2292
AAEL006766-RA	0	379.798	0	188	495
AAEL014436-RA	0	375.878	0	910	2421
AAEL011888-RA	0	372.881	0	352	944
AAEL005733-RB	0.13885	424.049	1	3054	7202
AAEL005733-RA	0.136818	418.662	1	3060	7309
AAEL015560-RA	0.361925	498.009	1	1376	2763
AAEL007571-RA	0	363.095	0	61	168
AAEL008887-RA	0	359.848	0	95	264
AAEL014972-RA	0	349.794	0	85	243
AAEL007116-RA	0	345.274	0	347	1005
AAEL005401-RB	0	344.828	0	410	1189
AAEL001136-RA	4.7619	1976.19	1	415	210
AAEL002495-RA	0	342.011	0	381	1114
AAEL017257-RA	0	340.358	0	323	949
AAEL005401-RA	0	339.255	0	401	1182
AAEL017299-RA	0	338.716	0	923	2725
AAEL005756-RA	2.36128	1127.51	2	955	847
AAEL009323-RA	0	322.884	0	412	1276
AAEL014874-RA	0	322.404	0	295	915
AAEL000636-RA	0	320.499	0	874	2727
AAEL009433-RA	0	312.236	0	296	948
AAEL011350-RA	0	311.893	0	931	2985
AAEL006385-RA	0	311.04	0	293	942
AAEL014213-RA	0	310.734	0	55	177
AAEL004798-RA	0	310.613	0	360	1159
AAEL001377-RA	0	308.176	0	49	159
AAEL010706-RA	0	306.551	0	248	809
AAEL005977-RA	0	305.18	0	542	1776
AAEL004856-RA	0	295.742	0	257	869
AAEL002932-RA	0	291.667	0	238	816
AAEL001603-RA	0.622471	471.833	2	1516	3213
AAEL000496-RA	0	290.564	0	582	2003
AAEL000567-RA	0	289.943	0	960	3311
AAEL017536-RA	0	289.855	0	60	207
AAEL004209-RA	4.05515	1461.48	5	1802	1233
AAEL000496-RB	0	288.69	0	582	2016
AAEL006498-RA	0	287.879	0	323	1122
AAEL000183-RA	0	286.658	0	217	757
AAEL004905-RA	0	286.484	0	532	1857
AAEL014199-RA	0.614817	460.805	2	1499	3253
AAEL012207-RB	0	279.637	0	401	1434
AAEL002073-RA	0	275.862	0	72	261
AAEL008303-RA	0	272.549	0	139	510
AAEL006425-RA	0	270.103	0	262	970
AAEL009567-RA	0	269.572	0	334	1239
AAEL014877-RA	0	265.896	0	138	519
AAEL007614-RA	0	262.821	0	82	312
AAEL007553-RA	0	257.862	0	41	159
AAEL017468-RA	0	256.41	0	70	273
AAEL002954-RA	0	254.955	0	283	1110
AAEL015443-RA	0	253.153	0	281	1110
AAEL004498-RA	0	245.902	0	45	183
AAEL014434-RA	0.375657	336.965	1	897	2662
AAEL010204-RA	0.604047	392.027	2	1298	3311
AAEL008085-RA	0	244.004	0	234	959
AAEL009467-RA	0	241.87	0	119	492
AAEL010027-RA	1.78359	666.468	3	1121	1682
AAEL001306-RA	0.789889	422.591	1	535	1266
AAEL006866-RA	0	235.855	0	346	1467
AAEL011890-RA	1.5015	588.589	1	392	666
AAEL005841-RA	8.47458	2225.99	3	788	354
AAEL009805-RA	0	234.117	0	269	1149
AAEL006572-RB	0	232.113	0	279	1202
AAEL014742-RA	0	231.939	0	549	2367
AAEL006060-RA	0	223.684	0	221	988
AAEL009980-RA	0	221.675	0	135	609
AAEL009920-RA	0	221.541	0	325	1467
AAEL009556-RA	0	220.859	0	108	489
AAEL005731-RA	0	216.535	0	55	254
AAEL000610-RA	0	213.628	0	116	543
AAEL005949-RA	0	209.009	0	232	1110
AAEL006572-RA	0	206.628	0	318	1539
AAEL006055-RA	0	206.119	0	128	621
AAEL012429-RA	0	205.323	0	162	789
AAEL004133-RA	0	204.51	0	789	3858
AAEL013184-RA	0	204.137	0	602	2949
AAEL006572-RC	0	203.771	0	281	1379
AAEL017480-RA	0	202.202	0	202	999
AAEL003512-RA	1.64609	526.337	4	1279	2430
AAEL013602-RA	0	196.753	0	412	2094
AAEL000356-RA	0	196.517	0	79	402
AAEL000256-RA	0	196.417	0	307	1563
AAEL017525-RA	0	194.969	0	31	159
AAEL012667-RA	0	193.262	0	109	564
AAEL015577-RA	0	192.308	0	55	286
AAEL001850-RB	0	189.169	0	255	1348
AAEL001850-RA	0	184.249	0	255	1384
AAEL013297-RA	0	182.085	0	372	2043
AAEL007262-RA	0	181.818	0	48	264
AAEL009455-RA	0	176.845	0	139	786
AAEL009404-RA	0	174.569	0	243	1392
AAEL004451-RA	0	174.081	0	270	1551
AAEL001864-RA	9.1954	1773.56	16	3086	1740
AAEL010850-RA	0	171.477	0	202	1178
AAEL006007-RA	0	163.043	0	45	276
AAEL004149-RA	11.4023	2008.59	77	13564	6753
AAEL014668-RA	0	160.694	0	417	2595
AAEL001189-RA	0	160.35	0	165	1029
AAEL007582-RA	0	160.313	0	164	1023
AAEL002807-RA	0	160	0	48	300
AAEL007465-RA	0.43573	229.339	3	1579	6885
AAEL009171-RA	0	159.649	0	364	2280
AAEL007418-RA	2.94985	630.531	4	855	1356
AAEL001817-RA	0	158.798	0	185	1165
AAEL005332-RA	0	158.798	0	222	1398
AAEL009889-RA	0	158.065	0	98	620
AAEL008054-RA	0	153.756	0	262	1704
AAEL009645-RA	0	153.107	0	414	2704
AAEL015670-RA	0	151.8	0	97	639
AAEL011612-RB	0	151.426	0	154	1017
AAEL005251-RA	0	150.617	0	61	405
AAEL004330-RA	0.476644	222.116	1	466	2098
AAEL001840-RA	0.664011	248.34	1	374	1506
AAEL010850-RF	0	148.845	0	174	1169
AAEL009483-RA	0.893655	281.501	1	315	1119
AAEL003720-RA	4.60829	833.443	14	2532	3038
AAEL017730-RA	0	148.148	0	8	54
AAEL010850-RH	0	147.99	0	173	1169
AAEL010850-RI	0	147.99	0	173	1169
AAEL017489-RA	4.11523	753.086	1	183	243
AAEL006349-RA	0	147.179	0	253	1719
AAEL009645-RB	0	146.488	0	415	2833
AAEL008802-RA	0	145.861	0	111	761
AAEL010205-RE	3.83562	699.178	7	1276	1825
AAEL013027-RA	0	144.481	0	89	616
AAEL010205-RB	3.76749	687.298	7	1277	1858
AAEL005741-RA	0	143.702	0	243	1691
AAEL011620-RA	0	143.403	0	225	1569
AAEL007769-RA	8.73908	1390.76	7	1114	801
AAEL014741-RA	0	141.946	0	89	627
AAEL011037-RA	0	141.844	0	40	282
AAEL017146-RA	4.5045	779.279	1	173	222
AAEL013703-RA	0	141.542	0	123	869
AAEL003841-RA	0	141.414	0	42	297
AAEL003857-RA	0	141.414	0	42	297
AAEL006200-RA	0	141.28	0	64	453
AAEL013171-RA	1.96078	416.176	4	849	2040
AAEL005480-RA	0	140.504	0	145	1032
AAEL011943-RA	0	140.504	0	145	1032
AAEL002309-RA	0	140.271	0	93	663
AAEL017303-RA	0	139.36	0	74	531
AAEL006806-RA	0.224517	168.163	1	749	4454
AAEL010720-RA	3.92157	674.51	1	172	255
AAEL004658-RA	0.548246	212.171	2	774	3648
AAEL003422-RA	0	135.739	0	79	582
AAEL010205-RA	4.38596	728.07	7	1162	1596
AAEL010205-RD	4.23729	705.811	7	1166	1652
AAEL010205-RF	4.26309	708.283	7	1163	1642
AAEL015665-RA	0	134.122	0	136	1014
AAEL007207-RA	0.986193	266.272	1	270	1014
AAEL013586-RA	0	134.021	0	78	582
AAEL007363-RA	0	133.845	0	157	1173
AAEL005555-RA	0	133.333	0	36	270
AAEL010205-RC	4.05093	673.032	7	1163	1728
AAEL005887-RA	0	132.353	0	27	204
AAEL001863-RA	0	131.306	0	177	1348
AAEL017576-RA	7.69231	1141.03	3	445	390
AAEL010956-RA	0.90009	248.425	1	276	1111
AAEL012933-RA	0	130.435	0	36	276
AAEL017350-RA	0	130.334	0	168	1289
AAEL012860-RA	4.96032	772.817	5	779	1008
AAEL002164-RA	0	129.078	0	91	705
AAEL005460-RA	0	128.872	0	208	1614
AAEL010850-RG	0	128.562	0	203	1579
AAEL009856-RA	0	127.944	0	239	1868
AAEL001046-RA	0	127.604	0	196	1536
AAEL008410-RA	0	127.292	0	118	927
AAEL009599-RA	0	126.025	0	123	976
AAEL012014-RA	0	125.502	0	125	996
AAEL001049-RA	0	125.382	0	41	327
AAEL015239-RA	0	124.733	0	175	1403
AAEL013613-RA	0	124.159	0	166	1337
AAEL013974-RA	4.42478	668.879	6	907	1356
AAEL003135-RA	0	123.293	0	316	2563
AAEL008651-RA	0	122.823	0	134	1091
AAEL003279-RA	0	122.677	0	132	1076
AAEL006398-RA	0	121.662	0	123	1011
AAEL004169-RA	0	121.359	0	125	1030
AAEL006215-RA	0	121.212	0	36	297
AAEL011809-RA	0	120.698	0	249	2063
AAEL012644-RA	0	120.419	0	115	955
AAEL013629-RA	0	120.363	0	159	1321
AAEL005652-RA	0	120.219	0	22	183
AAEL007216-RA	0	119.497	0	133	1113
AAEL008520-RA	0	118.421	0	27	228
AAEL003513-RA	0	118.28	0	99	837
AAEL004646-RA	0	118.05	0	138	1169
AAEL013885-RA	1.82482	332.117	1	182	548
AAEL009985-RA	1.25786	265.409	1	211	795
AAEL006439-RA	0	116.904	0	74	633
AAEL003832-RA	0	116.667	0	35	300
AAEL012024-RA	0	116.208	0	38	327
AAEL005664-RA	0	115.991	0	103	888
AAEL007197-RA	1.34454	271.933	4	809	2975
AAEL000788-RA	2.57599	414.735	5	805	1941
AAEL003240-RA	0	115.942	0	40	345
AAEL006353-RA	0	115.453	0	130	1126
AAEL009869-RA	4.8608	672.485	66	9131	13578
AAEL011604-RA	0	114.04	0	1350	11838
AAEL017228-RA	0	113.734	0	53	466
AAEL005358-RB	7.53425	969.178	11	1415	1460
AAEL011268-RA	0	113.506	0	79	696
AAEL008430-RA	0	113.475	0	48	423
AAEL009219-RA	0	113.024	0	466	4123
AAEL012668-RA	0	113.014	0	99	876
AAEL010309-RA	0	112.994	0	20	177
AAEL011297-RB	0	112.708	0	149	1322
AAEL010511-RA	0	112.228	0	134	1194
AAEL010850-RB	0	111.465	0	175	1570
AAEL000507-RA	0.968992	218.508	2	451	2064
AAEL010850-RD	0	110.828	0	174	1570
AAEL010850-RE	0	110.828	0	174	1570
AAEL014244-RA	0	107.809	0	185	1716
AAEL003873-RA	0	107.343	0	288	2683
AAEL005625-RA	0	106.702	0	121	1134
AAEL017404-RA	0	105.744	0	81	766
AAEL005674-RA	2.37248	355.872	2	300	843
AAEL003638-RA	0	105.145	0	94	894
AAEL014516-RA	0	104.706	0	89	850
AAEL010545-RA	0	104.326	0	41	393
AAEL001097-RA	2.02977	313.261	3	463	1478
AAEL006210-RA	0	103.281	0	170	1646
AAEL009492-RA	0	103.004	0	120	1165
AAEL010151-RA	0	102.872	0	154	1497
AAEL013505-RA	0	102.629	0	121	1179
AAEL010951-RA	0.782473	180.751	1	231	1278
AAEL003873-RB	0	101.275	0	294	2903
AAEL009835-RA	1.69205	272.42	2	322	1182
AAEL007703-RA	0	101.03	0	157	1554
AAEL017519-RA	14.5833	1571.88	14	1509	960
AAEL010850-RC	0	99.6016	0	125	1255
AAEL007117-RA	0	99.2806	0	69	695
AAEL001851-RA	0	99.0244	0	203	2050
AAEL002659-RA	6.28931	710.692	1	113	159
AAEL004319-RA	0	97.0626	0	380	3915
AAEL003119-RA	2.04082	293.878	3	432	1470
AAEL013987-RA	3.76412	459.222	9	1098	2391
AAEL011109-RA	2.76753	362.085	6	785	2168
AAEL009466-RA	0	95.9693	0	100	1042
AAEL001524-RA	0	95.2381	0	64	672
AAEL001770-RA	1.10926	200.776	2	362	1803
AAEL010348-RA	0	94.6413	0	219	2314
AAEL012775-RA	0	94.6143	0	65	687
AAEL004631-RA	182.592	17195	279	26274	1528
AAEL010513-RA	0	93.3702	0	169	1810
AAEL006546-RA	15.625	1546.88	3	297	192
AAEL007502-RA	0	93.0376	0	151	1623
AAEL012831-RA	3.0541	376.527	7	863	2292
AAEL007703-RB	0	92.68	0	157	1694
AAEL017444-RA	0	92.5926	0	25	270
AAEL017934-RA	0	92.1053	0	7	76
AAEL001022-RB	2.39234	311.005	3	390	1254
AAEL003954-RA	0	91.5348	0	133	1453
AAEL007220-RA	0	91.3642	0	146	1598
AAEL006545-RA	14.7059	1426.47	3	291	204
AAEL017124-RA	0	90.0901	0	80	888
AAEL011263-RA	0	90.0716	0	88	977
AAEL002626-RA	0	90.0383	0	47	522
AAEL013946-RA	45.8333	4212.5	11	1011	240
AAEL010748-RA	0	89.9358	0	126	1401
AAEL002776-RA	0	89.7379	0	202	2251
AAEL009070-RA	11.7647	1141.18	3	291	255
AAEL013104-RA	0	89.1473	0	46	516
AAEL001758-RA	5.6338	590.141	4	419	710
AAEL007448-RA	0	88.5201	0	64	723
AAEL001338-RA	0	88.1024	0	117	1328
AAEL005358-RA	7.08061	710.784	13	1305	1836
AAEL000237-RA	0.905797	167.572	1	185	1104
AAEL003538-RA	0	87.6424	0	100	1141
AAEL017769-RA	500	43817.1	41	3593	82
AAEL013233-RA	0.377074	120.287	1	319	2652
AAEL017222-RA	29.3501	2647.8	28	2526	954
AAEL001168-RA	8.35232	812.453	11	1070	1317
AAEL013991-RA	0	86.0215	0	88	1023
AAEL003086-RA	1.11359	180.401	1	162	898
AAEL007603-RA	0	85.1064	0	36	423
AAEL003291-RA	1.40845	204.695	3	436	2130
AAEL008304-RA	0	84.5771	0	17	201
AAEL004581-RA	0	84.2491	0	115	1365
AAEL012571-RA	0	84.0183	0	92	1095
AAEL010366-RA	0	83.685	0	119	1422
AAEL010438-RA	1.45138	204.644	1	141	689
AAEL013585-RA	1.45138	204.644	1	141	689
AAEL004411-RA	0	83.3333	0	14	168
AAEL001022-RA	2.74474	311.985	3	341	1093
AAEL005849-RA	0	82.7616	0	193	2332
AAEL012138-RA	0	82.4068	0	126	1529
AAEL005321-RA	1.16632	178.446	5	765	4287
AAEL005160-RA	2.02943	249.112	4	491	1971
AAEL007233-RA	13.3601	1180.36	20	1767	1497
AAEL008750-RA	0	82.1918	0	54	657
AAEL017513-RA	0.881834	154.321	1	175	1134
AAEL012492-RA	0	81.8482	0	124	1515
AAEL005200-RA	0	81.621	0	143	1752
AAEL011598-RA	3.27154	347.874	3	319	917
AAEL010872-RA	0	81.1321	0	86	1060
AAEL013130-RA	0	80.7018	0	23	285
AAEL005182-RA	0.582751	126.457	1	217	1716
AAEL002457-RA	0	79.7799	0	116	1454
AAEL007924-RA	0	79.5262	0	94	1182
AAEL014355-RA	0	79.4574	0	123	1548
AAEL008427-RA	0.931532	152.771	2	328	2147
AAEL011685-RA	0	78.9474	0	36	456
AAEL004883-RA	0	78.8406	0	136	1725
AAEL011542-RA	0	78.6885	0	96	1220
AAEL006100-RA	0	78.6164	0	100	1272
AAEL017167-RA	0	77.8085	0	169	2172
AAEL014909-RA	0	77.748	0	87	1119
AAEL003741-RA	0	77.6202	0	197	2538
AAEL011297-RA	0	77.5937	0	89	1147
AAEL001949-RA	0	77.2798	0	50	647
AAEL006962-RB	0	76.999	0	78	1013
AAEL008335-RA	3.20513	323.718	1	101	312
AAEL000827-RA	0	76.9231	0	69	897
AAEL008079-RA	0.711238	131.579	1	185	1406
AAEL010725-RA	3.27735	328.554	8	802	2441
AAEL002721-RA	1.74622	210.128	3	361	1718
AAEL001319-RA	0	76.2712	0	54	708
AAEL001842-RA	0	76.087	0	84	1104
AAEL013053-RA	0	76.0728	0	117	1538
AAEL005961-RA	121.854	9336.96	213	16321	1748
AAEL005621-RA	0	75.8377	0	86	1134
AAEL003392-RA	0.896057	143.369	1	160	1116
AAEL008701-RA	0	74.9186	0	92	1228
AAEL007208-RA	0	74.7005	0	106	1419
AAEL017469-RA	0	74.5614	0	17	228
AAEL002457-RB	0	74.2358	0	119	1603
AAEL006269-RA	0.49505	110.891	1	224	2020
AAEL001062-RA	0	73.8363	0	138	1869
AAEL008227-RA	1.39082	175.243	2	252	1438
AAEL015058-RA	0	73.1707	0	99	1353
AAEL012902-RA	0	73.0337	0	39	534
AAEL009173-RA	0	72.8761	0	187	2566
AAEL001500-RA	0	72.7682	0	97	1333
AAEL014858-RA	2.5641	257.692	2	201	780
AAEL002417-RB	7.73694	629.916	12	977	1551
AAEL000019-RA	0	72.0721	0	32	444
AAEL000640-RA	0.477099	106.393	1	223	2096
AAEL004761-RA	0.390625	100	1	256	2560
AAEL009451-RA	52.5633	3850.75	81	5934	1541
AAEL017171-RA	0	71.7345	0	67	934
AAEL004518-RA	4.45633	391.266	5	439	1122
AAEL002417-RA	7.82779	631.442	12	968	1533
AAEL002176-RA	0	71.2329	0	78	1095
AAEL003721-RA	0	71.161	0	38	534
AAEL004392-RA	2.6455	259.259	1	98	378
AAEL002417-RC	8.04829	639.839	12	954	1491
AAEL012036-RA	6.75676	543.919	12	966	1776
AAEL000218-RA	120	8470	36	2541	300
AAEL002884-RA	3.99202	347.305	2	174	501
AAEL006978-RA	0.383877	95.9693	1	250	2605
AAEL006962-RA	0	69.2103	0	78	1127
AAEL004717-RA	1.0582	139.683	2	264	1890
AAEL003560-RA	0	67.6447	0	83	1227
AAEL004669-RA	0	67.4406	0	122	1809
AAEL017412-RA	0	67.154	0	147	2189
AAEL004521-RA	11.9422	868.008	19	1381	1591
AAEL014430-RA	0	66.6667	0	57	855
AAEL006222-RA	0.485025	98.7026	4	814	8247
AAEL009763-RA	19.1441	1335.59	17	1186	888
AAEL001675-RA	0	66.1352	0	224	3387
AAEL004187-RA	0	66.1232	0	73	1104
AAEL017334-RA	0	65.8777	0	167	2535
AAEL007190-RA	1.68067	176.471	3	315	1785
AAEL010325-RA	0	65.2591	0	34	521
AAEL001750-RA	1.65017	172.442	2	209	1212
AAEL001639-RA	0	65.0173	0	113	1738
AAEL010783-RA	0	64.9627	0	61	939
AAEL008478-RA	0	64.9264	0	97	1494
AAEL002946-RA	0	64.8096	0	114	1759
AAEL005040-RA	0.978474	128.18	1	131	1022
AAEL007030-RA	7.9646	579.204	18	1309	2260
AAEL006250-RA	2.31481	214.12	4	370	1728
AAEL013138-RA	42.6321	2813.72	46	3036	1079
AAEL001960-RA	0	64.4567	0	105	1629
AAEL006339-RA	0.859107	119.416	2	278	2328
AAEL005218-RA	1.89994	185.56	3	293	1579
AAEL005218-RC	1.55602	163.382	3	315	1928
AAEL005218-RB	1.90476	185.397	3	292	1575
AAEL012475-RA	3.17003	265.994	11	923	3470
AAEL012475-RB	3.27089	271.484	11	913	3363
AAEL011004-RA	0	63.4731	0	106	1670
AAEL003128-RA	0	63.4548	0	108	1702
AAEL000887-RA	11.7271	803.838	11	754	938
AAEL008784-RA	0	63.1579	0	54	855
AAEL012598-RA	10.5485	727.848	5	345	474
AAEL009295-RA	8.47458	596.905	23	1620	2714
AAEL015095-RA	0	62.6866	0	63	1005
AAEL002126-RA	0	62.5978	0	160	2556
AAEL005514-RA	4.62963	351.852	1	76	216
AAEL013524-RA	3.30033	267.327	1	81	303
AAEL003511-RA	0	62.0239	0	57	919
AAEL013224-RA	0	62.0155	0	16	258
AAEL006069-RA	0.487329	92.1053	1	189	2052
AAEL014591-RA	0.241313	76.7375	1	318	4144
AAEL010623-RA	0.910747	117.486	1	129	1098
AAEL012794-RA	0.435161	88.1201	2	405	4596
AAEL011088-RA	7.13893	499.725	13	910	1821
AAEL001355-RA	10.8794	728.921	12	804	1103
AAEL014719-RA	0	61.2526	0	89	1453
AAEL000940-RA	0	60.9613	0	52	853
AAEL010215-RA	0.181917	72.0393	1	396	5497
AAEL009408-RA	16.9492	1092.28	9	580	531
AAEL000640-RB	0.365764	83.0285	1	227	2734
AAEL009809-RB	24.9729	1571.12	23	1447	921
AAEL009247-RA	0	60.3865	0	50	828
AAEL011639-RA	0	60.219	0	33	548
AAEL006777-RA	0	60.0858	0	42	699
AAEL007041-RA	5.14725	369.234	79	5667	15348
AAEL008635-RA	4.21496	312.961	12	891	2847
AAEL009794-RA	0	59.9647	0	34	567
AAEL007450-RA	5.06586	363.728	10	718	1974
AAEL008039-RA	0	59.9315	0	35	584
AAEL002743-RA	0.874891	111.986	1	128	1143
AAEL017208-RA	0	59.7015	0	36	603
AAEL008444-RA	0	59.6491	0	17	285
AAEL011296-RA	0	59.6491	0	17	285
AAEL007095-RA	5.07614	362.098	3	214	591
AAEL012170-RA	0	59.5122	0	61	1025
AAEL001960-RB	0	59.5106	0	107	1798
AAEL006442-RA	14.8478	942.836	20	1270	1347
AAEL002862-RA	4.36258	318.953	9	658	2063
AAEL007611-RA	0	59.4744	0	43	723
AAEL015383-RA	5.24109	371.069	5	354	954
AAEL017523-RA	0	59.4273	0	110	1851
AAEL005743-RA	0	59.3668	0	45	758
AAEL007101-RA	5.07614	360.406	3	213	591
AAEL007253-RA	0	59.2976	0	103	1737
AAEL015458-RA	0	59.2266	0	121	2043
AAEL004407-RA	0	59.0353	0	82	1389
AAEL004407-RB	0	58.9569	0	78	1323
AAEL003289-RA	0	58.8604	0	94	1597
AAEL002342-RA	0	58.8235	0	66	1122
AAEL007166-RA	2.08333	181.25	1	87	480
AAEL011767-RA	10.4822	672.956	5	321	477
AAEL007093-RA	4.60829	327.189	3	213	651
AAEL001453-RA	3.78788	278.409	2	147	528
AAEL007686-RA	0	58.1447	0	131	2253
AAEL011164-RA	5.24934	363.034	38	2628	7239
AAEL011165-RA	0	58.0808	0	23	396
AAEL001513-RA	0	57.7814	0	212	3669
AAEL000464-RA	0	57.7402	0	116	2009
AAEL007265-RA	23.1884	1382.61	8	477	345
AAEL002653-RA	2.94985	225.664	6	459	2034
AAEL005088-RA	2.94985	225.664	2	153	678
AAEL006047-RA	0	56.962	0	54	948
AAEL009863-RA	0	56.8356	0	148	2604
AAEL001293-RA	0	56.8012	0	76	1338
AAEL006310-RA	1.55763	144.86	1	93	642
AAEL017058-RA	24.9252	1468.1	50	2945	2006
AAEL002172-RA	0	56.5972	0	163	2880
AAEL002673-RA	0	56.5476	0	95	1680
AAEL001914-RA	0.332779	75.3189	3	679	9015
AAEL007804-RA	1.29828	129.503	4	399	3081
AAEL009863-RB	0	56.338	0	148	2627
AAEL011998-RA	0	56.2749	0	113	2008
AAEL017057-RA	4.06504	284.553	2	140	492
AAEL011612-RA	0	56.1404	0	32	570
AAEL001928-RA	126.627	7140.24	214	12067	1690
AAEL002572-RA	9.299	574.392	13	803	1398
AAEL002823-RA	18.8295	1101.78	37	2165	1965
AAEL007716-RA	0	55.158	0	185	3354
AAEL014953-RA	8.69565	534.783	2	123	230
AAEL801310-RA	0	55.0622	0	62	1126
AAEL002321-RA	4.33705	293.68	7	474	1614
AAEL001673-RA	274.629	15157.4	499	27541	1817
AAEL013775-RA	0	54.9451	0	55	1001
AAEL009214-RA	0	54.7945	0	28	511
AAEL010897-RA	0	54.6185	0	136	2490
AAEL005418-RA	3.11526	224.299	2	144	642
AAEL003977-RA	0	54.4413	0	76	1396
AAEL001664-RA	22.1857	1262.12	27	1536	1217
AAEL002759-RD	2.10305	168.77	4	321	1902
AAEL002815-RA	0	54.3826	0	85	1563
AAEL010975-RA	1.09319	113.419	4	415	3659
AAEL009186-RA	0	54.1159	0	71	1312
AAEL017425-RA	0	54.0541	0	12	222
AAEL007527-RA	0.486381	80.2529	1	165	2056
AAEL009760-RA	0	53.6513	0	36	671
AAEL005462-RA	27.8129	1541.09	22	1219	791
AAEL001293-RB	0	53.4722	0	77	1440
AAEL003888-RA	79.8429	4307.59	61	3291	764
AAEL005560-RA	0	53.1136	0	145	2730
AAEL002759-RC	1.86829	152.265	4	326	2141
AAEL012657-RA	4.92611	313.629	3	191	609
AAEL003263-RA	0	52.7903	0	35	663
AAEL002171-RA	3.63948	244.059	17	1140	4671
AAEL001721-RA	14.9051	833.333	11	615	738
AAEL012880-RA	57.275	3050.52	161	8575	2811
AAEL010773-RA	1.74978	143.482	2	164	1143
AAEL009468-RA	0	52.0231	0	27	519
AAEL014696-RA	4.42968	282.392	4	255	903
AAEL009573-RA	0	51.8359	0	72	1389
AAEL000835-RA	0	51.8331	0	41	791
AAEL013525-RA	1.14548	111.111	1	97	873
AAEL009941-RA	0	51.6432	0	22	426
AAEL011643-RA	0	51.5873	0	39	756
AAEL014299-RA	2.61097	186.249	3	214	1149
AAEL004932-RA	0	51.4874	0	135	2622
AAEL009736-RA	24.6914	1317.04	50	2667	2025
AAEL007226-RA	0	51.1547	0	206	4027
AAEL012138-RB	0.648508	84.3061	1	130	1542
AAEL001834-RA	17.3124	933.223	21	1132	1213
AAEL010472-RA	0	50.9317	0	82	1610
AAEL005763-RA	0.326052	67.4927	1	207	3067
AAEL002759-RA	1.67645	136.211	4	325	2386
AAEL002269-RA	0	50.7302	0	66	1301
AAEL006793-RA	0	50.6555	0	85	1678
AAEL010943-RA	3.07929	206.313	4	268	1299
AAEL001724-RA	0	50.4115	0	49	972
AAEL014552-RA	0	50.3216	0	133	2643
AAEL017466-RA	19.802	1046.2	6	317	303
AAEL004849-RA	7.6025	430.899	28	1587	3683
AAEL017300-RA	0.538213	76.6954	2	285	3716
AAEL004230-RB	0	49.8409	0	94	1886
AAEL015590-RA	0	49.7685	0	86	1728
AAEL012832-RA	1.61681	130.154	2	161	1237
AAEL015639-RA	0	49.6664	0	67	1349
AAEL004525-RA	3.78788	237.374	3	188	792
AAEL011573-RA	7.62527	427.197	42	2353	5508
AAEL004230-RA	0	49.4681	0	93	1880
AAEL011265-RA	2.86182	190.924	7	467	2446
AAEL017506-RA	4.36681	265.284	4	243	916
AAEL013372-RA	2.75735	185.662	6	404	2176
AAEL001271-RA	0	49.3827	0	28	567
AAEL011180-RA	0	49.3274	0	55	1115
AAEL006873-RA	0	49.2754	0	17	345
AAEL006894-RA	0	49.1228	0	14	285
AAEL001548-RA	0	49.0544	0	83	1692
AAEL005159-RA	0	48.6486	0	27	555
AAEL012065-RA	22.7848	1156.12	27	1370	1185
AAEL005594-RA	0	48.5207	0	41	845
AAEL007552-RA	0	48.5133	0	31	639
AAEL005117-RA	0	48.4765	0	35	722
AAEL001712-RA	0	48.4476	0	142	2931
AAEL000324-RA	4.97512	289.179	8	465	1608
AAEL000314-RA	0	48.3642	0	34	703
AAEL009055-RA	0	48.2897	0	144	2982
AAEL016993-RA	0	48.2361	0	67	1389
AAEL002578-RA	0	47.9233	0	45	939
AAEL009116-RA	2.1164	149.206	2	141	945
AAEL015600-RA	0	47.619	0	11	231
AAEL014605-RA	0	47.5631	0	81	1703
AAEL001383-RA	7.05467	382.716	4	217	567
AAEL003798-RA	45.6323	2207.3	105	5079	2301
AAEL002759-RB	1.73762	129.453	4	298	2302
AAEL017363-RA	52.8971	2546.22	325	15644	6144
AAEL000275-RA	5.24934	293.963	2	112	381
AAEL005964-RA	78.626	3744.27	103	4905	1310
AAEL007163-RA	9.90099	512.151	11	569	1111
AAEL005432-RA	0.222668	57.2256	1	257	4491
AAEL007342-RA	0	46.7955	0	46	983
AAEL013223-RA	0	46.729	0	15	321
AAEL006657-RA	0	46.2963	0	50	1080
AAEL005432-RB	0.219443	56.3968	1	257	4557
AAEL000998-RA	0	46.2287	0	38	822
AAEL003958-RA	0	46.1894	0	60	1299
AAEL801276-RA	59.7484	2800.31	114	5343	1908
AAEL006487-RA	7.58725	394.537	15	780	1977
AAEL017034-RA	0.521648	69.9009	1	134	1917
AAEL003928-RA	0	45.8917	0	167	3639
AAEL006229-RA	76.087	3528.99	42	1948	552
AAEL012832-RB	1.31492	105.851	2	161	1521
AAEL009925-RA	1.66945	121.87	3	219	1797
AAEL000696-RA	4.2245	238.383	7	395	1657
AAEL003499-RA	0.289687	58.8065	1	203	3452
AAEL006194-RA	0	45.4968	0	49	1077
AAEL015240-RA	4.329	242.424	1	56	231
AAEL009864-RA	0	45.3586	0	43	948
AAEL002256-RA	1.70721	122.493	4	287	2343
AAEL008106-RA	0	45.0623	0	47	1043
AAEL007444-RA	4.11184	229.441	5	279	1216
AAEL009292-RA	1.6835	120.37	2	143	1188
AAEL001570-RA	14.5285	696.272	53	2540	3648
AAEL005198-RA	0	44.7922	0	83	1853
AAEL003647-RA	20.8333	976.852	9	422	432
AAEL007444-RB	4.04531	225.728	5	279	1236
AAEL009802-RA	0	44.5469	0	29	651
AAEL017061-RA	0	44.5151	0	140	3145
AAEL015056-RA	0.645369	72.9268	2	226	3099
AAEL000025-RA	5.75731	298.051	13	673	2258
AAEL001442-RA	2.66578	161.446	16	969	6002
AAEL010337-RB	4.83092	256.729	7	372	1449
AAEL013381-RA	0.606061	70.6061	2	233	3300
AAEL013004-RA	0.757002	77.2142	1	102	1321
AAEL000379-RA	0	43.9276	0	17	387
AAEL010337-RA	4.65735	247.505	7	372	1503
AAEL001293-RC	0	43.6681	0	60	1374
AAEL000250-RA	15.9872	741.007	20	927	1251
AAEL011421-RA	0	43.5339	0	68	1562
AAEL000745-RA	0	43.4783	0	9	207
AAEL014990-RA	0	43.4311	0	40	921
AAEL004912-RA	0	43.3996	0	24	553
AAEL005380-RA	19.9609	909.661	194	8841	9719
AAEL000397-RA	70.4907	3100.9	102	4487	1447
AAEL007419-RA	1.82815	122.486	2	134	1094
AAEL017403-RA	3.40136	190.476	1	56	294
AAEL006944-RA	0	43.1655	0	36	834
AAEL002896-RA	12.3001	573.537	70	3264	5691
AAEL005333-RA	0	43.1202	0	89	2064
AAEL008902-RA	22.7598	1017.35	143	6392	6283
AAEL014361-RA	1.43403	104.207	3	218	2092
AAEL001583-RA	13.788	632.648	112	5139	8123
AAEL001411-RA	19.5029	873.805	153	6855	7845
AAEL011038-RA	0.450857	61.7674	2	274	4436
AAEL010194-RA	0	42.5367	0	55	1293
AAEL014438-RA	0	42.4679	0	53	1248
AAEL003639-RA	2.27531	138.794	2	122	879
AAEL001226-RA	0	42.2764	0	26	615
AAEL006242-RA	16.4509	737.471	216	9683	13130
AAEL000416-RA	15.2279	685.751	154	6935	10113
AAEL009102-RA	8.43254	398.313	34	1606	4032
AAEL011043-RA	0	42.2222	0	19	450
AAEL005317-RB	12.7684	581.157	66	3004	5169
AAEL004157-RA	0	42.1456	0	11	261
AAEL004491-RA	28.9086	1254.57	98	4253	3390
AAEL007245-RA	15.4072	688.004	84	3751	5452
AAEL009848-RA	0	41.9048	0	22	525
AAEL002889-RA	0	41.8994	0	30	716
AAEL011125-RA	11.2245	511.565	33	1504	2940
AAEL001796-RA	0.357143	56.7857	1	159	2800
AAEL005237-RA	3.32594	180.71	3	163	902
AAEL010802-RB	0	41.7407	0	47	1126
AAEL008107-RA	23.374	1016.9	368	16010	15744
AAEL005293-RA	0	41.6667	0	18	432
AAEL006670-RA	0	41.6667	0	8	192
AAEL016112-RA	0	41.6667	0	3	72
AAEL003137-RA	0	41.6482	0	94	2257
AAEL005843-RB	50.3876	2122.37	91	3833	1806
AAEL004363-RA	29.5815	1261.18	82	3496	2772
AAEL014714-RA	0	41.2088	0	30	728
AAEL013055-RA	0.666667	68.6667	1	103	1500
AAEL002592-RA	0	41.1281	0	35	851
AAEL016744-RA	0	41.0959	0	3	73
AAEL016768-RA	0	41.0959	0	3	73
AAEL011526-RA	5.89391	282.908	9	432	1527
AAEL004583-RB	8.91266	406.417	10	456	1122
AAEL002873-RA	0	40.9182	0	41	1002
AAEL005843-RA	51.168	2132.37	92	3834	1798
AAEL005116-RA	12.8205	564.103	2	88	156
AAEL007997-RA	1.61464	106.566	3	198	1858
AAEL007028-RA	0	40.7197	0	86	2112
AAEL003366-RA	6.18812	292.698	10	473	1616
AAEL014370-RA	20.5174	875.112	23	981	1121
AAEL002345-RA	16.8432	725.075	62	2669	3681
AAEL004583-RA	7.78816	356.698	10	458	1284
AAEL006573-RA	0	40.4921	0	79	1951
AAEL009437-RA	104.453	4264.63	373	15229	3571
AAEL015327-RA	0	40.293	0	33	819
AAEL000430-RA	8.22538	370.964	40	1804	4863
AAEL001262-RA	74.2804	3025.07	80	3258	1077
AAEL010869-RA	29.9625	1243.45	8	332	267
AAEL009473-RA	1.22175	89.1875	2	146	1637
AAEL004583-RD	7.11238	325.036	10	457	1406
AAEL010961-RA	0.518403	60.6532	2	234	3858
AAEL000796-RA	0	39.9221	0	41	1027
AAEL009979-RA	29.9625	1235.96	8	330	267
AAEL005430-RA	3.276	170.68	20	1042	6105
AAEL011142-RA	25.9259	1074.07	14	580	540
AAEL011128-RA	4.329	212.121	1	49	231
AAEL002230-RA	26.789	1104.54	359	14802	13401
AAEL010802-RA	0	39.6947	0	52	1310
AAEL002848-RA	84.5948	3384.68	190	7602	2246
AAEL012048-RA	28.1124	1150.6	28	1146	996
AAEL012824-RA	0	39.5189	0	23	582
AAEL007780-RA	0	39.4958	0	47	1190
AAEL011906-RA	0	39.4737	0	45	1140
AAEL004841-RA	0	39.4575	0	32	811
AAEL014322-RA	5.39811	252.362	4	187	741
AAEL002895-RA	8.95593	392.647	38	1666	4243
AAEL001337-RA	0	39.4036	0	37	939
AAEL012183-RA	416.455	16436	491	19378	1179
AAEL012001-RA	0	39.3519	0	17	432
AAEL010210-RA	23.7179	970.641	185	7571	7800
AAEL004967-RA	0	39.2523	0	42	1070
AAEL017933-RA	0	39.2157	0	4	102
AAEL801298-RA	0	39.1879	0	83	2118
AAEL014756-RA	1.64474	103.618	3	189	1824
AAEL008123-RA	3.56432	178.465	43	2153	12064
AAEL014022-RA	7.20721	320.721	4	178	555
AAEL009430-RA	7.89135	347.327	147	6470	18628
AAEL002811-RA	0	39.0492	0	23	589
AAEL000291-RA	213.08	8337.55	101	3952	474
AAEL009043-RA	0	38.8135	0	123	3169
AAEL009316-RA	1.76991	107.375	3	182	1695
AAEL008516-RA	8.33333	361.111	9	390	1080
AAEL011257-RA	2.22222	124.444	1	56	450
AAEL015641-RA	0	38.5965	0	33	855
AAEL008842-RA	129.75	5045.41	140	5444	1079
AAEL002306-RA	5.23632	240.251	76	3487	14514
AAEL004785-RA	0	38.4615	0	24	624
AAEL013732-RA	0.862069	71.5517	2	166	2320
AAEL012954-RA	0	38.3693	0	32	834
AAEL012248-RA	0	38.3543	0	55	1434
AAEL014367-RA	11.3104	471.32	70	2917	6189
AAEL009316-RB	1.7094	103.704	3	182	1755
AAEL014493-RA	1.44788	93.6293	6	388	4144
AAEL013146-RA	428.428	16422.4	428	16406	999
AAEL004296-RA	0	38.1944	0	33	864
AAEL000030-RA	2.9383	149.853	3	153	1021
AAEL012395-RA	8.52928	362.148	37	1571	4338
AAEL014718-RA	30.9343	1208.96	49	1915	1584
AAEL000336-RA	0	37.8007	0	66	1746
AAEL008567-RA	0	37.7604	0	29	768
AAEL010928-RA	1.54967	96.2343	10	621	6453
AAEL017386-RA	0.392003	52.5284	1	134	2551
AAEL006783-RA	46.2529	1781.81	237	9130	5124
AAEL008333-RA	46.2855	1782.57	119	4583	2571
AAEL013716-RA	91.954	3502.46	56	2133	609
AAEL009597-RA	0	37.6712	0	33	876
AAEL014637-RA	7.07464	303.974	60	2578	8481
AAEL000553-RA	31.1804	1210.1	42	1630	1347
AAEL017224-RA	3.08642	153.292	3	149	972
AAEL017583-RA	0	37.5	0	3	80
AAEL011460-RA	0	37.3609	0	47	1258
AAEL005196-RA	0	37.2671	0	18	483
AAEL005992-RA	3.41085	164.341	11	530	3225
AAEL009791-RA	0	37.225	0	22	591
AAEL011248-RA	5.29101	233.466	8	353	1512
AAEL017280-RA	50.6185	1912.43	311	11750	6144
AAEL009949-RA	7.97546	332.515	13	542	1630
AAEL010714-RA	0	37.037	0	29	783
AAEL002727-RA	6.22877	267.648	33	1418	5298
AAEL003619-RA	0.486855	55.0146	1	113	2054
AAEL008007-RA	0	36.9532	0	49	1326
AAEL007670-RA	0.695894	62.6305	2	180	2874
AAEL002774-RA	4.93827	218.827	16	709	3240
AAEL006245-RA	30.3972	1156.82	88	3349	2895
AAEL003490-RA	5.18732	227.666	9	395	1735
AAEL007889-RA	0	36.7731	0	129	3508
AAEL012432-RA	0	36.7554	0	29	789
AAEL010719-RA	13.431	529.915	11	434	819
AAEL007361-RA	0	36.6972	0	36	981
AAEL010327-RA	0	36.6826	0	46	1254
AAEL005559-RA	0	36.6581	0	43	1173
AAEL010547-RA	0	36.5591	0	17	465
AAEL009817-RA	2.27894	119.417	5	262	2194
AAEL008093-RA	3.72024	171.875	5	231	1344
AAEL017310-RA	2.48756	126.866	1	51	402
AAEL003619-RB	0.474158	53.5799	1	113	2109
AAEL011898-RA	0	36.3453	0	72	1981
AAEL005661-RA	0	36.3448	0	35	963
AAEL004513-RA	3.40909	160.227	6	282	1760
AAEL014755-RA	5.55556	238.148	15	643	2700
AAEL012804-RA	1.05411	74.4905	3	212	2846
AAEL011188-RA	0	36.2319	0	20	552
AAEL014129-RA	0	36.2319	0	20	552
AAEL000345-RA	29.2398	1090.49	95	3543	3249
AAEL010883-RA	13.3001	515.378	32	1240	2406
AAEL008961-RA	0	36.0111	0	78	2166
AAEL003277-RA	4.61894	202.079	8	350	1732
AAEL012951-RA	6.06952	254.184	66	2764	10874
AAEL003714-RA	0	35.9147	0	32	891
AAEL011197-RB	1381.51	49650.7	2227	80037	1612
AAEL006096-RA	0	35.8974	0	42	1170
AAEL013997-RA	4.88759	211.144	5	216	1023
AAEL001241-RA	0	35.7834	0	37	1034
AAEL011008-RA	0	35.7488	0	37	1035
AAEL011240-RA	81.1505	2932.97	316	11421	3894
AAEL014404-RA	0	35.6125	0	25	702
AAEL011240-RB	81.0811	2923.04	315	11356	3885
AAEL010198-RA	6.49688	266.892	25	1027	3848
AAEL003658-RA	18.3841	690.05	114	4279	6201
AAEL004375-RA	21.5655	803.115	162	6033	7512
AAEL003608-RA	7.97941	319.562	62	2483	7770
AAEL002042-RA	0	35.533	0	42	1182
AAEL006148-RA	0	35.5086	0	111	3126
AAEL000831-RA	0	35.4331	0	27	762
AAEL000263-RA	31.1333	1137.19	150	5479	4818
AAEL014925-RA	0	35.3535	0	14	396
AAEL000277-RA	4.93827	209.877	2	85	405
AAEL017148-RA	0	35.3075	0	31	878
AAEL002519-RA	0	35.3038	0	43	1218
AAEL000294-RA	0.69541	59.8053	1	86	1438
AAEL017220-RB	0	35.2234	0	41	1164
AAEL005282-RA	0	35.2113	0	30	852
AAEL017163-RA	29.4785	1072.56	13	473	441
AAEL015038-RA	0	35.1562	0	36	1024
AAEL006815-RA	0	35.1076	0	62	1766
AAEL013434-RA	0	35.1014	0	45	1282
AAEL002990-RA	29.0698	1055.23	10	363	344
AAEL000137-RA	2.07469	107.884	3	156	1446
AAEL009129-RA	0	35.0877	0	52	1482
AAEL010699-RA	0	35.0877	0	6	171
AAEL013838-RA	0	35.0877	0	38	1083
AAEL013434-RB	0	35.0598	0	44	1255
AAEL013767-RA	50.5876	1805.82	353	12601	6978
AAEL009346-RA	0.202265	42.0712	1	208	4944
AAEL013684-RA	8.73362	340.611	6	234	687
AAEL014832-RA	72.0093	2548.2	62	2194	861
AAEL004741-RA	61.0481	2164.78	113	4007	1851
AAEL000792-RA	66.91	2366.18	55	1945	822
AAEL008820-RA	0	34.8004	0	34	977
AAEL004044-RA	2.26757	113.662	16	802	7056
AAEL005131-RA	0.45045	50.4505	1	112	2220
AAEL013029-RA	0	34.7615	0	43	1237
AAEL013760-RA	0.615385	56	1	91	1625
AAEL015340-RA	20.5725	747.764	23	836	1118
AAEL003380-RA	0.661376	57.5397	1	87	1512
AAEL004881-RA	0.499002	51.8962	2	208	4008
AAEL013526-RA	9.09091	348.76	11	422	1210
AAEL011030-RA	0.893655	65.2368	2	146	2238
AAEL002928-RA	8.97868	343.434	8	306	891
AAEL007403-RA	0	34.3891	0	76	2210
AAEL005434-RA	0	34.3811	0	35	1018
AAEL005988-RA	0	34.3526	0	91	2649
AAEL000777-RA	0	34.3137	0	7	204
AAEL011485-RA	15.6122	569.433	19	693	1217
AAEL017340-RA	0	34.264	0	54	1576
AAEL010613-RA	0	34.2536	0	67	1956
AAEL015447-RA	0	34.2131	0	35	1023
AAEL014226-RA	0	34.2075	0	90	2631
AAEL013380-RA	4.3573	183.007	2	84	459
AAEL010443-RA	27.012	955.444	97	3431	3591
AAEL005667-RA	36.073	1262.96	176	6162	4879
AAEL003558-RA	2.26757	111.111	8	392	3528
AAEL000281-RA	12.4555	457.295	7	257	562
AAEL013850-RA	0	33.9506	0	33	972
AAEL007050-RA	0	33.9309	0	53	1562
AAEL017153-RA	21.6462	767.771	81	2873	3742
AAEL016265-RA	0	33.8983	0	2	59
AAEL002040-RA	0	33.8542	0	13	384
AAEL000845-RA	0.587027	53.7129	2	183	3407
AAEL014538-RA	0	33.7553	0	32	948
AAEL007828-RA	0	33.6862	0	35	1039
AAEL015065-RA	25.0543	877.157	196	6862	7823
AAEL005044-RA	0.148082	38.6495	1	261	6753
AAEL008884-RA	16.1128	576.032	16	572	993
AAEL009627-RA	18.7845	665.193	17	602	905
AAEL006855-RA	18.8195	665.526	22	778	1169
AAEL005550-RA	28.9562	1004.71	43	1492	1485
AAEL001992-RA	70.3704	2388.89	19	645	270
AAEL012477-RA	0	33.3952	0	18	539
AAEL007819-RA	3.86698	162.413	5	210	1293
AAEL000295-RA	15.2126	540.872	83	2951	5456
AAEL014866-RA	0.621891	54.1045	1	87	1608
AAEL017220-RA	0	33.3575	0	46	1379
AAEL000639-RA	0.500501	50.0501	1	100	1998
AAEL011623-RA	0	33.3333	0	32	960
AAEL017076-RA	0	33.3333	0	5	150
AAEL014622-RA	40.4412	1379.9	33	1126	816
AAEL007737-RA	9.28793	342.105	6	221	646
AAEL011240-RC	91.0543	3056.98	342	11482	3756
AAEL005089-RA	6.09385	235.222	10	386	1641
AAEL010567-RA	4.329	176.623	5	204	1155
AAEL017087-RA	0	33.101	0	38	1148
AAEL000540-RB	17.7232	619.632	26	909	1467
AAEL005712-RA	40.1585	1361.96	304	10310	7570
AAEL012274-RA	5.78704	224.537	5	194	864
AAEL009125-RA	0	33.0634	0	49	1482
AAEL009419-RA	3.72439	156.052	10	419	2685
AAEL011197-RA	1614.5	53264.9	2517	83040	1559
AAEL005249-RA	0.381825	45.4372	1	119	2619
AAEL005306-RA	0.618812	53.2178	1	86	1616
AAEL001056-RA	24.2568	830.202	102	3491	4205
AAEL005304-RA	41.1753	1385.89	199	6698	4833
AAEL000654-RA	11.5132	411.184	21	750	1824
AAEL009184-RA	1.20919	72.5514	1	60	827
AAEL014559-RA	0	32.8205	0	32	975
AAEL013486-RA	0	32.7869	0	6	183
AAEL011660-RA	4.5045	180.18	1	40	222
AAEL010338-RA	0.429	46.761	1	109	2331
AAEL012400-RA	1.85414	93.3251	3	151	1618
AAEL008639-RA	0	32.6797	0	5	153
AAEL009330-RA	0	32.6383	0	36	1103
AAEL013135-RA	75.743	2504.31	79	2612	1043
AAEL012463-RA	24.1851	821.241	23	781	951
AAEL012082-RA	29.6296	997.884	56	1886	1890
AAEL002763-RA	34.9504	1170.58	67	2244	1917
AAEL017011-RA	9.45317	340.314	65	2340	6876
AAEL003105-RA	31.8552	1068.96	176	5906	5525
AAEL003219-RA	0	32.4977	0	35	1077
AAEL006187-RA	11.1288	393.665	91	3219	8177
AAEL004873-RA	340.181	11049.3	414	13447	1217
AAEL011741-RA	14.7059	508.17	9	311	612
AAEL007157-RA	15.6472	537.221	33	1133	2109
AAEL006102-RA	0	32.2355	0	46	1427
AAEL009594-RA	0	32.2165	0	75	2328
AAEL000167-RA	23.224	780.055	17	571	732
AAEL001702-RA	5.84795	220.273	3	113	513
AAEL000298-RA	0	32.1222	0	61	1899
AAEL009310-RA	0	32.1152	0	58	1806
AAEL000573-RA	1.74064	87.9025	2	101	1149
AAEL017184-RA	14.5455	498.182	4	137	275
AAEL006022-RA	28.496	944.943	162	5372	5685
AAEL002576-RA	0	32.0304	0	59	1842
AAEL008198-RA	40.5405	1329.68	159	5215	3922
AAEL017575-RA	15.9802	543.439	142	4829	8886
AAEL003597-RA	3.42857	141.714	6	248	1750
AAEL013599-RA	82.6823	2676.43	127	4111	1536
AAEL009629-RA	5.83554	218.568	11	412	1885
AAEL006736-RA	1.66759	85.0472	3	153	1799
AAEL003182-RA	0	31.8218	0	40	1257
AAEL003889-RA	0	31.8218	0	40	1257
AAEL002926-RA	10.6838	371.795	5	174	468
AAEL017298-RA	0	31.8054	0	34	1069
AAEL010833-RA	0	31.7607	0	103	3243
AAEL000621-RA	0	31.746	0	6	189
AAEL010690-RA	21.3675	709.402	5	166	234
AAEL003782-RA	0	31.6901	0	27	852
AAEL009555-RA	0	31.6804	0	23	726
AAEL006152-RA	15.6306	525.755	44	1480	2815
AAEL006704-RA	0	31.5969	0	37	1171
AAEL005087-RA	1.8622	90.3166	2	97	1074
AAEL001933-RA	31.746	1031.75	68	2210	2142
AAEL015303-RA	9.00901	315.315	6	210	666
AAEL002231-RA	0	31.4961	0	12	381
AAEL003372-RA	0	31.4961	0	20	635
AAEL009659-RA	6.03865	221.618	10	367	1656
AAEL017393-RA	8.06952	285.537	13	460	1611
AAEL009296-RA	0	31.4465	0	15	477
AAEL009568-RA	0	31.4465	0	5	159
AAEL015403-RA	3.367	137.205	4	163	1188
AAEL009352-RA	20.7182	682.32	45	1482	2172
AAEL012314-RA	34.0909	1102.27	9	291	264
AAEL014074-RA	42.8922	1378.68	35	1125	816
AAEL009583-RA	19.4626	642.702	134	4425	6885
AAEL010357-RA	50.3597	1611.91	126	4033	2502
AAEL009115-RA	0	31.3725	0	8	255
AAEL002987-RA	14.0644	472.279	69	2317	4906
AAEL004964-RA	0	31.3469	0	91	2903
AAEL006701-RA	0	31.3112	0	32	1022
AAEL001411-RB	30.6663	991.218	220	7111	7174
AAEL801282-RA	78.3862	2483.57	136	4309	1735
AAEL000633-RA	1.73611	85.5655	7	345	4032
AAEL007569-RA	37.1703	1192.15	124	3977	3336
AAEL001873-RA	0	31.1174	0	22	707
AAEL005657-RA	5.00556	186.874	9	336	1798
AAEL001454-RA	115.499	3624.2	272	8535	2355
AAEL004918-RA	133.333	4175.69	362	11337	2715
AAEL000771-RA	78.7224	2474.58	175	5501	2223
AAEL003819-RA	7.44048	261.31	25	878	3360
AAEL011191-RA	236.546	7350.09	400	12429	1691
AAEL012976-RA	131.653	4103.64	47	1465	357
AAEL013399-RA	0.812348	56.052	1	69	1231
AAEL009572-RA	83.05	2598.83	171	5351	2059
AAEL000172-RA	46.8165	1478.31	300	9473	6408
AAEL000233-RA	18.0505	588.448	25	815	1385
AAEL004906-RA	5.05051	186.869	1	37	198
AAEL003780-RA	43.4706	1373.46	247	7804	5682
AAEL011879-RA	15.658	514.075	89	2922	5684
AAEL006576-RA	0	30.825	0	34	1103
AAEL011936-RA	0	30.8219	0	27	876
AAEL008357-RA	0	30.8081	0	61	1980
AAEL004321-RA	37.5587	1187.79	8	253	213
AAEL001577-RA	0	30.7988	0	32	1039
AAEL013038-RA	0	30.7971	0	17	552
AAEL013136-RA	84.1034	2620.52	537	16732	6385
AAEL007618-RA	0.420345	43.7158	1	104	2379
AAEL003403-RA	25.0482	801.541	13	416	519
AAEL002994-RA	0.403063	43.1278	1	107	2481
AAEL000581-RA	0.915961	58.8505	4	257	4367
AAEL001951-RA	206.162	6356.3	368	11346	1785
AAEL013179-RA	0.893655	58.0876	1	65	1119
AAEL017084-RA	0	30.6513	0	16	522
AAEL009989-RA	4.47427	167.785	2	75	447
AAEL009397-RA	22.0017	704.918	51	1634	2318
AAEL012885-RA	19.3878	624.49	19	612	980
AAEL009093-RA	8.74381	297.872	30	1022	3431
AAEL003116-RA	0	30.5628	0	82	2683
AAEL000197-RA	20.816	666.389	75	2401	3603
AAEL003742-RA	16.6189	537.536	29	938	1745
AAEL001275-RA	20.1342	643.4	45	1438	2235
AAEL005465-RA	0	30.4233	0	23	756
AAEL006855-RB	14.9007	482.892	27	875	1812
AAEL001343-RA	60.066	1854.13	91	2809	1515
AAEL016962-RA	4.83092	176.812	5	183	1035
AAEL000023-RA	2.39044	102.789	3	129	1255
AAEL001964-RA	0	30.303	0	22	726
AAEL012522-RA	0	30.303	0	51	1683
AAEL012925-RA	25.0169	788.371	37	1166	1479
AAEL004186-RA	8.18666	277.937	20	679	2443
AAEL010675-RA	555.556	16813.1	110	3329	198
AAEL008361-RA	0	30.1974	0	26	861
AAEL017121-RA	0	30.1915	0	41	1358
AAEL014391-RA	0	30.1587	0	19	630
AAEL004130-RA	74.7126	2281.61	91	2779	1218
AAEL005734-RA	13.4921	436.508	34	1100	2520
AAEL001209-RA	4.75687	173.362	9	328	1892
AAEL015284-RA	0	30.0926	0	26	864
AAEL003194-RA	0	30.0523	0	69	2296
AAEL001347-RA	13.5205	436.297	26	839	1923
AAEL007452-RA	0	30.0266	0	79	2631
AAEL015101-RA	0	30	0	9	300
AAEL001946-RA	10.453	343.399	27	887	2583
AAEL012480-RA	4.42198	162.35	7	257	1583
AAEL010936-RA	25.974	806.926	30	932	1155
AAEL012210-RA	0	29.9145	0	7	234
AAEL017535-RA	0	29.9003	0	36	1204
AAEL006042-RA	0.70922	51.0638	1	72	1410
AAEL013023-RA	1.86916	85.6698	6	275	3210
AAEL007879-RA	18.1818	572.727	24	756	1320
AAEL003082-RA	1.3369	69.5187	2	104	1496
AAEL009844-RA	0	29.7324	0	30	1009
AAEL003472-RA	0.348432	40.0697	1	115	2870
AAEL001582-RA	0.372648	40.6186	2	218	5367
AAEL009046-RA	2.98063	117.735	2	79	671
AAEL010068-RA	6.02929	207.58	7	241	1161
AAEL003420-RA	0	29.5203	0	48	1626
AAEL007852-RA	0	29.5203	0	32	1084
AAEL014194-RA	35.4331	1074.8	27	819	762
AAEL014815-RA	6.30002	215.052	37	1263	5873
AAEL010873-RA	32.8061	994.142	56	1697	1707
AAEL001473-RA	14.8487	464.877	52	1628	3502
AAEL014506-RA	3.66089	136.609	57	2127	15570
AAEL006576-RB	0	29.2851	0	34	1161
AAEL010062-RA	11.2732	359.416	17	542	1508
AAEL010578-RA	13.1868	415.385	12	378	910
AAEL012054-RA	69.6816	2069.22	151	4484	2167
AAEL012103-RA	0	29.2463	0	26	889
AAEL000615-RA	27.1817	824.034	19	576	699
AAEL012566-RA	8.92857	289.881	15	487	1680
AAEL006483-RA	6.27615	212.343	6	203	956
AAEL014258-RA	13.1712	413.374	26	816	1974
AAEL004204-RA	0	29.1667	0	7	240
AAEL006767-RA	10.2564	328.205	2	64	195
AAEL002094-RA	36.1287	1082.01	137	4103	3792
AAEL005547-RA	0.835771	53.4893	2	128	2393
AAEL007473-RA	0	29.1005	0	44	1512
AAEL010354-RA	3.53357	131.92	6	224	1698
AAEL007705-RA	19.2348	587.66	183	5591	9514
AAEL001844-RA	0	29.0276	0	40	1378
AAEL011552-RA	83.3333	2445.62	259	7601	3108
AAEL015177-RA	15.8877	489.193	86	2648	5413
AAEL002660-RA	12.7193	397.368	29	906	2280
AAEL010374-RA	1.03199	58.8235	2	114	1938
AAEL014768-RA	31.232	932.93	217	6482	6948
AAEL014655-RA	1.01317	58.2573	2	115	1974
AAEL011166-RA	2.14461	90.9926	7	297	3264
AAEL017302-RA	0	28.9296	0	30	1037
AAEL001998-RA	0	28.9017	0	65	2249
AAEL015288-RA	0	28.9017	0	25	865
AAEL000857-RA	80.2469	2347.83	299	8748	3726
AAEL000049-RA	0	28.8591	0	43	1490
AAEL011821-RA	28.7818	859.438	43	1284	1494
AAEL015009-RA	0	28.8351	0	25	867
AAEL008607-RA	5.70175	193.202	26	881	4560
AAEL007659-RA	0.487092	42.8641	1	88	2053
AAEL005996-RA	0	28.8066	0	7	243
AAEL005772-RA	0	28.7671	0	21	730
AAEL010757-RA	6.87041	226.25	87	2865	12663
AAEL014224-RA	0	28.7356	0	35	1218
AAEL008413-RA	19.1343	578.105	61	1843	3188
AAEL000094-RA	2.53968	101.587	4	160	1575
AAEL011178-RA	13.6462	420.158	57	1755	4177
AAEL007132-RA	7.25046	236.52	103	3360	14206
AAEL009020-RA	8.58369	274.678	6	192	699
AAEL005485-RA	7.11831	232.45	29	947	4074
AAEL004841-RB	0	28.626	0	30	1048
AAEL004942-RB	49.2913	1439.6	233	6805	4727
AAEL009719-RB	67.5818	1962.34	192	5575	2841
AAEL010940-RA	6.94911	227.303	31	1014	4461
AAEL000054-RA	6.58445	216.764	63	2074	9568
AAEL012399-RA	0	28.5714	0	9	315
AAEL016044-RA	0	28.5714	0	2	70
AAEL013378-RA	1.18483	62.4013	3	158	2532
AAEL005338-RA	1.67564	76.3615	14	638	8355
AAEL007120-RA	2.17391	90.5797	3	125	1380
AAEL010744-RA	2.17391	90.5797	3	125	1380
AAEL011821-RB	28.5344	841.764	44	1298	1542
AAEL015411-RA	12.7989	393.062	38	1167	2969
AAEL003305-RA	0.521648	43.2968	1	83	1917
AAEL011034-RA	1.19617	62.201	3	156	2508
AAEL017207-RA	131.405	3740.29	636	18103	4840
AAEL017549-RA	0	28.2486	0	10	354
AAEL017192-RA	0.992063	56.2169	3	170	3024
AAEL008471-RA	0	28.2117	0	121	4289
AAEL013356-RB	15.0094	451.22	48	1443	3198
AAEL011847-RA	22.1066	650.845	34	1001	1538
AAEL015564-RA	11.2994	346.045	8	245	708
AAEL008572-RA	8.27815	260.486	15	472	1812
AAEL004099-RA	36.4964	1051.79	105	3026	2877
AAEL010222-RB	1.74216	76.9039	7	309	4018
AAEL008008-RA	0	28.0172	0	65	2320
AAEL007506-RA	6.75371	217.199	75	2412	11105
AAEL007320-RA	0	28	0	21	750
AAEL003799-RA	27.7466	804.652	99	2871	3568
AAEL002871-RA	0	27.972	0	12	429
AAEL007608-RA	0	27.972	0	24	858
AAEL001273-RA	32.141	925.35	124	3570	3858
AAEL012778-RA	0	27.9204	0	87	3116
AAEL004942-RA	51.2766	1459.34	239	6802	4661
AAEL003875-RA	16.022	475.166	70	2076	4369
AAEL000802-RA	15.6968	465.926	41	1217	2612
AAEL003738-RA	0	27.8726	0	49	1758
AAEL006675-RA	11.4591	346.83	15	454	1309
AAEL014347-RA	0.662105	46.237	6	419	9062
AAEL013356-RA	16.5027	486.512	52	1533	3151
AAEL005677-RA	29.2599	841.079	51	1466	1743
AAEL008844-RA	0	27.7778	0	16	576
AAEL016019-RA	0	27.7778	0	2	72
AAEL009104-RA	7.95165	248.41	25	781	3144
AAEL001436-RA	24.0664	695.436	87	2514	3615
AAEL014005-RA	0	27.7186	0	26	938
AAEL010369-RA	0	27.6982	0	29	1047
AAEL005111-RA	25.0627	721.805	10	288	399
AAEL012711-RA	1.74978	76.1155	2	87	1143
AAEL006790-RA	8.30654	257.503	31	961	3732
AAEL010270-RA	7.82473	244.131	15	468	1917
AAEL003345-RA	0	27.6268	0	61	2208
AAEL009884-RA	50.3876	1419.6	403	11354	7998
AAEL006142-RA	6.8156	215.827	18	570	2641
AAEL013561-RA	5.15085	169.831	35	1154	6795
AAEL011901-RA	0	27.5689	0	44	1596
AAEL013050-RA	67.9448	1900.1	202	5649	2973
AAEL006062-RA	39.6703	1120.56	77	2175	1941
AAEL000062-RA	0	27.5494	0	124	4501
AAEL001861-RA	97.4737	2712.42	463	12884	4750
AAEL014144-RA	0.84317	50.7307	6	361	7116
AAEL006127-RA	0	27.4914	0	8	291
AAEL015417-RA	0	27.4914	0	24	873
AAEL003882-RA	79.1553	2202.27	641	17834	8098
AAEL006363-RB	54.0881	1512.58	86	2405	1590
AAEL013452-RA	0.565611	42.9864	1	76	1768
AAEL005317-RA	12.5976	373.142	50	1481	3969
AAEL010391-RA	0.267523	34.778	1	130	3738
AAEL004908-RA	0	27.4262	0	26	948
AAEL004168-RA	14.5349	425.872	20	586	1376
AAEL006682-RA	0	27.4094	0	31	1131
AAEL012778-RB	0	27.4016	0	87	3175
AAEL005503-RA	0	27.3973	0	32	1168
AAEL006685-RA	0	27.3973	0	6	219
AAEL006716-RA	0	27.3973	0	12	438
AAEL016481-RA	0	27.3973	0	2	73
AAEL005838-RA	3.83877	132.438	2	69	521
AAEL009377-RA	104.505	2886.49	58	1602	555
AAEL004938-RA	0.863185	50.9279	2	118	2317
AAEL008361-RB	0	27.3109	0	26	952
AAEL017250-RA	5.7971	185.507	2	64	345
AAEL001723-RA	21.1899	603.912	26	741	1227
AAEL007429-RA	15.8902	459.372	44	1272	2769
AAEL005845-RA	22.7581	646.101	218	6189	9579
AAEL005081-RA	13.9505	406.468	22	641	1577
AAEL000811-RA	1.40647	65.4008	2	93	1422
AAEL010884-RA	76.6467	2107.78	64	1760	835
AAEL009928-RA	35.9408	1002.11	51	1422	1419
AAEL000540-RA	11.4829	338.583	35	1032	3048
AAEL009988-RA	14.8208	428.995	55	1592	3711
AAEL014847-RA	0.393391	37.7655	1	96	2542
AAEL012464-RA	9.85989	294.24	19	567	1927
AAEL013148-RA	38.5126	1070.39	29	806	753
AAEL006472-RA	16.7419	480.501	167	4793	9975
AAEL014950-RA	1.08225	56.2771	1	52	924
AAEL005871-RA	12.4294	362.712	44	1284	3540
AAEL004227-RA	6.32911	197.907	26	813	4108
AAEL017240-RB	144.109	3914.05	674	18306	4677
AAEL008912-RA	0	26.9687	0	25	927
AAEL006902-RA	0	26.9397	0	25	928
AAEL010839-RA	0	26.936	0	64	2376
AAEL008204-RA	11.236	329.588	3	88	267
AAEL003096-RA	0	26.8817	0	5	186
AAEL004418-RA	0	26.864	0	49	1824
AAEL006898-RA	3.75587	127.7	4	136	1065
AAEL001113-RA	131.939	3567.98	328	8870	2486
AAEL010490-RB	0	26.8256	0	18	671
AAEL001752-RA	9.79955	289.532	22	650	2245
AAEL011695-RA	54.3807	1484.39	54	1474	993
AAEL005746-RA	0	26.7857	0	27	1008
AAEL002348-RA	25	695.5	50	1391	2000
AAEL012154-RA	24	668.174	69	1921	2875
AAEL006178-RA	4.03226	134.409	3	100	744
AAEL009249-RA	0	26.7035	0	87	3258
AAEL008390-RA	21.9224	611.509	104	2901	4744
AAEL010480-RA	1.25078	60.0375	2	96	1599
AAEL000606-RA	0	26.6667	0	8	300
AAEL002899-RA	0	26.6667	0	4	150
AAEL016469-RA	0	26.6667	0	2	75
AAEL000741-RA	3.22841	112.591	8	279	2478
AAEL005764-RA	4.04531	134.304	5	166	1236
AAEL012446-RA	23.3057	646.75	337	9352	14460
AAEL014348-RB	0	26.57	0	22	828
AAEL012562-RA	43.3226	1177.23	121	3288	2793
AAEL000396-RA	5.43478	170.569	13	408	2392
AAEL013079-RA	16.5251	463.32	107	3000	6475
AAEL001667-RA	0	26.3841	0	61	2312
AAEL000723-RA	2.06186	80.756	6	235	2910
AAEL007405-RA	0	26.3505	0	20	759
AAEL011417-RA	13.5716	383.85	60	1697	4421
AAEL011779-RA	0	26.3336	0	78	2962
AAEL011501-RA	45.7424	1230.82	65	1749	1421
AAEL013523-RA	0	26.3158	0	9	342
AAEL005861-RA	30.3351	823.288	229	6215	7549
AAEL007711-RA	0	26.2626	0	13	495
AAEL010484-RA	5.56221	172.086	65	2011	11686
AAEL009170-RA	0.675219	43.8893	1	65	1481
AAEL007837-RA	44.4444	1190.48	14	375	315
AAEL008602-RA	3.28812	112.207	8	273	2433
AAEL007551-RA	8.99754	261.523	106	3081	11781
AAEL012136-RA	53.2129	1417.67	53	1412	996
AAEL011349-RA	0	26.1343	0	72	2755
AAEL004596-RA	2.81849	99.7745	5	177	1774
AAEL009189-RA	46.6305	1243.85	292	7789	6262
AAEL017470-RA	24.8801	675.659	83	2254	3336
AAEL006249-RA	92.6309	2440.6	538	14175	5808
AAEL002395-RA	105.149	2765.31	194	5102	1845
AAEL009755-RA	18.5874	509.913	30	823	1614
AAEL009642-RA	0	26.026	0	26	999
AAEL016980-RA	2.5974	93.5065	2	72	770
AAEL010222-RA	1.4193	62.8548	7	310	4932
AAEL003076-RA	1.72911	70.8934	3	123	1735
AAEL001753-RA	0	25.974	0	6	231
AAEL001786-RA	0	25.974	0	6	231
AAEL000874-RA	18.3333	502.143	77	2109	4200
AAEL002066-RA	0.312793	34.0945	1	109	3197
AAEL014138-RA	0	25.9525	0	47	1811
AAEL004616-RA	417.5	10857.5	501	13029	1200
AAEL015353-RA	0	25.9403	0	20	771
AAEL001253-RA	5.24934	161.855	6	185	1143
AAEL004972-RA	24.5194	660.351	88	2370	3589
AAEL013614-RC	75.4717	1978.54	408	10696	5406
AAEL012988-RA	0.83022	47.3225	2	114	2409
AAEL004972-RB	23.5231	634.055	88	2372	3741
AAEL004824-RA	0	25.8359	0	51	1974
AAEL011565-RA	0	25.8197	0	189	7320
AAEL011404-RA	0	25.8065	0	12	465
AAEL008153-RB	4.49438	141.573	6	189	1335
AAEL008579-RA	86.0577	2243.11	537	13997	6240
AAEL011668-RA	84.5144	2197.9	161	4187	1905
AAEL006363-RA	54.1495	1415.54	92	2405	1699
AAEL011905-RA	0.785546	45.8235	3	175	3819
AAEL013409-RA	0	25.6547	0	144	5613
AAEL008148-RA	2.39044	86.8526	3	109	1255
AAEL000405-RA	0.260315	32.2791	2	248	7683
AAEL012983-RA	16.5054	447.923	29	787	1757
AAEL004968-RA	16.8378	456.057	82	2221	4870
AAEL011956-RA	60.9288	1583.3	143	3716	2347
AAEL005844-RA	260.66	6678.2	324	8301	1243
AAEL008153-RA	4.2523	133.948	6	189	1411
AAEL011820-RA	2.67738	93.7082	2	70	747
AAEL002548-RA	38.1837	998.28	111	2902	2907
AAEL014191-RA	0	25.4237	0	9	354
AAEL014385-RA	0	25.4237	0	9	354
AAEL014520-RA	0	25.4237	0	51	2006
AAEL003696-RA	18.9538	506.444	25	668	1319
AAEL013614-RA	70.9304	1825.48	417	10732	5879
AAEL010490-RA	0	25.3672	0	19	749
AAEL014164-RA	21.1161	559.578	14	371	663
AAEL006609-RA	6.95322	201.011	11	318	1582
AAEL000220-RA	5.73066	170.01	6	178	1047
AAEL002793-RA	36.3916	944.131	71	1842	1951
AAEL007165-RA	34.8675	905.16	25	649	717
AAEL017077-RB	676.243	17089.5	612	15466	905
AAEL000233-RB	20.1954	534.202	31	820	1535
AAEL011862-RA	57.289	1469.05	112	2872	1955
AAEL001165-RA	56.8862	1458.68	285	7308	5010
AAEL012325-RA	5.20111	156.207	30	901	5768
AAEL012253-RA	12.5	339.583	6	163	480
AAEL002054-RA	8.81057	246.696	6	168	681
AAEL005094-RA	0	25.1323	0	19	756
AAEL017240-RA	215.577	5439.7	656	16553	3043
AAEL000948-RA	0	25.1142	0	11	438
AAEL005016-RA	12.2006	331.225	27	733	2213
AAEL015337-RA	89.5942	2267.58	223	5644	2489
AAEL004393-RA	18.3072	483.119	77	2032	4206
AAEL007483-RA	2.76461	93.9968	7	238	2532
AAEL004251-RA	0	24.9633	0	17	681
AAEL001565-RA	0	24.9458	0	46	1844
AAEL008596-RA	0.59312	39.739	1	67	1686
AAEL002392-RA	13.0496	350.008	84	2253	6437
AAEL003449-RA	13.1862	353.068	49	1312	3716
AAEL017077-RA	610.619	15214.4	621	15473	1017
AAEL011800-RA	19.6248	512.843	68	1777	3465
AAEL005574-RA	3.64964	115.572	3	95	822
AAEL013614-RB	65.3775	1649.79	426	10750	6516
AAEL013137-RA	82.369	2070.8	242	6084	2938
AAEL015339-RA	15.7802	416.715	27	713	1711
AAEL009666-RB	40.8049	1038.15	292	7429	7156
AAEL003252-RA	20.2526	527.717	194	5055	9579
AAEL001669-RA	0	24.8227	0	7	282
AAEL015297-RA	24.7396	638.889	57	1472	2304
AAEL012099-RA	0.297619	32.1429	1	108	3360
AAEL010049-RA	0	24.7678	0	16	646
AAEL003927-RA	0	24.7525	0	15	606
AAEL004788-RA	76.2101	1910.4	74	1855	971
AAEL004242-RA	2.46457	85.6439	4	139	1623
AAEL006112-RA	10.2696	278.562	32	868	3116
AAEL005511-RA	20.9751	543.084	74	1916	3528
AAEL009444-RA	14.2276	376.016	7	185	492
AAEL011092-RA	28.2045	720.477	123	3142	4361
AAEL006958-RA	18.7155	486.21	95	2468	5076
AAEL002850-RA	4.77897	142.473	16	477	3348
AAEL011805-RA	7.36067	206.099	7	196	951
AAEL003191-RA	13.1579	348.684	6	159	456
AAEL017483-RA	48.1998	1211.38	83	2086	1722
AAEL012267-RA	19.5863	506.738	125	3234	6382
AAEL009648-RA	27.1572	692.948	186	4746	6849
AAEL011469-RA	17.6707	459.438	22	572	1245
AAEL005124-RA	0.478469	36.3636	1	76	2090
AAEL012062-RA	133.173	3295.17	499	12347	3747
AAEL006798-RA	0	24.5549	0	40	1629
AAEL007829-RA	79.8794	1985.68	106	2635	1327
AAEL015332-RA	4.5045	135.135	1	30	222
AAEL014561-RA	16.8067	436.975	10	260	595
AAEL003733-RA	31.631	799.435	179	4524	5659
AAEL001528-RA	0	24.4755	0	21	858
AAEL014523-RA	3.67647	114.43	8	249	2176
AAEL014321-RA	22.1424	566.128	37	946	1671
AAEL005440-RB	29.5791	748.009	52	1315	1758
AAEL009976-RA	56.9607	1417.64	277	6894	4863
AAEL010903-RA	54.9451	1368.13	130	3237	2366
AAEL017113-RA	50.9554	1268.79	40	996	785
AAEL003097-RA	17.2504	445.548	99	2557	5739
AAEL008360-RA	26.5604	672.643	40	1013	1506
AAEL004320-RA	61.5268	1525.07	324	8031	5266
AAEL000866-RA	0	24.3902	0	6	246
AAEL005161-RA	0	24.3902	0	6	246
AAEL000362-RA	30.7066	773.215	83	2090	2703
AAEL008503-RA	479.751	11722.7	154	3763	321
AAEL010916-RA	12.5678	330.763	44	1158	3501
AAEL007211-RA	25.3763	643.011	59	1495	2325
AAEL012068-RA	16.7598	432.03	9	232	537
AAEL010433-RA	25.9447	655.386	46	1162	1773
AAEL007326-RA	68.3313	1685.73	509	12557	7449
AAEL009423-RA	11.9048	313.725	17	448	1428
AAEL009666-RA	41.4127	1030.47	299	7440	7220
AAEL004344-RA	0	24.2424	0	36	1485
AAEL008387-RA	0	24.2272	0	87	3591
AAEL011495-RA	29.7073	742.682	68	1700	2289
AAEL012493-RA	28.4172	710.145	100	2499	3519
AAEL005980-RA	0	24.1327	0	32	1326
AAEL012062-RC	138.511	3366.69	519	12615	3747
AAEL006559-RA	28.6517	715.169	51	1273	1780
AAEL004459-RA	0	24.0964	0	24	996
AAEL014614-RA	0	24.0964	0	40	1660
AAEL007234-RA	20.6813	520.681	17	428	822
AAEL000727-RA	15.4712	395.218	11	281	711
AAEL012599-RA	57.6314	1405.32	91	2219	1579
AAEL000491-RA	13.5659	348.837	7	180	516
AAEL000837-RA	0	23.9282	0	24	1003
AAEL009738-RA	16.8612	427.367	52	1318	3084
AAEL008302-RA	15.0602	384.203	45	1148	2988
AAEL009107-RA	8.19367	219.739	22	590	2685
AAEL017555-RA	3.7037	112.037	4	121	1080
AAEL009643-RA	0	23.8095	0	25	1050
AAEL007841-RA	72.3973	1745.71	363	8753	5014
AAEL010713-RA	1.46199	58.4795	1	40	684
AAEL009022-RA	31.2815	766.734	186	4559	5946
AAEL007682-RA	48.1928	1166.67	24	581	498
AAEL008672-RA	39.677	964.185	113	2746	2848
AAEL000968-RA	0	23.6967	0	15	633
AAEL012741-RA	115.66	2761.53	178	4250	1539
AAEL008004-RA	133.333	3179.31	116	2766	870
AAEL002582-RA	58.1395	1398.52	55	1323	946
AAEL007260-RA	27.7275	679.325	46	1127	1659
AAEL004937-RA	169.312	4021.16	32	760	189
AAEL014927-RA	14.1593	357.876	40	1011	2825
AAEL014693-RA	163.256	3877.22	359	8526	2199
AAEL011596-RA	36.3636	881.818	32	776	880
AAEL002194-RA	0	23.6008	0	35	1483
AAEL004587-RA	16.773	419.324	71	1775	4233
AAEL002774-RB	9.45509	246.579	38	991	4019
AAEL012057-RA	123.155	2927.44	701	16663	5692
AAEL004715-RA	0	23.544	0	19	807
AAEL000693-RA	13.3714	338.31	103	2606	7703
AAEL010189-RA	0	23.4899	0	21	894
AAEL004567-RA	8.40336	220.822	18	473	2142
AAEL014096-RA	0	23.4375	0	27	1152
AAEL005440-RA	31.746	767.399	52	1257	1638
AAEL013427-RA	0	23.4292	0	22	939
AAEL014900-RA	14.2691	357.6	49	1228	3434
AAEL003773-RA	0	23.4192	0	30	1281
AAEL006520-RA	17.316	428.571	4	99	231
AAEL009371-RA	13.0564	328.783	44	1108	3370
AAEL005357-RA	123.049	2898.07	134	3156	1089
AAEL005757-RA	0	23.3546	0	11	471
AAEL017003-RA	3.36984	101.938	4	121	1187
AAEL005974-RA	32.06	770.805	47	1130	1466
AAEL017546-RA	37.8174	904.376	210	5022	5553
AAEL014736-RA	43.2099	1028.4	70	1666	1620
AAEL010167-RA	31.4988	755.971	91	2184	2889
AAEL011958-RA	12.0664	303.922	16	403	1326
AAEL000718-RA	16.109	397.77	13	321	807
AAEL006791-RA	2.46457	80.5093	12	392	4869
AAEL017420-RA	21.1581	514.848	57	1387	2694
AAEL017054-RA	24.5555	593.395	145	3504	5905
AAEL001380-RA	0	23.1959	0	27	1164
AAEL001837-RA	0	23.1936	0	26	1121
AAEL005644-RA	14.8561	367.688	16	396	1077
AAEL007092-RA	2.8463	89.1841	6	188	2108
AAEL005329-RA	3.40136	102.041	1	30	294
AAEL006484-RA	0	23.1729	0	26	1122
AAEL000262-RA	108.917	2546.13	353	8252	3241
AAEL010778-RA	25.3672	610.147	38	914	1498
AAEL011003-RA	26.5873	638.095	67	1608	2520
AAEL005173-RA	56.5134	1329.98	118	2777	2088
AAEL000744-RA	0	23.1135	0	34	1471
AAEL002708-RA	52.0362	1225.11	46	1083	884
AAEL001956-RA	14.7059	362.745	9	222	612
AAEL007605-RA	11.3107	284.32	51	1282	4509
AAEL005847-RA	17.9565	437.785	71	1731	3954
AAEL012799-RA	1.93798	67.8295	1	35	516
AAEL013677-RA	25.6992	615.268	34	814	1323
AAEL007018-RA	2.45821	79.646	5	162	2034
AAEL010653-RA	0	23.0243	0	37	1607
AAEL010715-RA	36.0934	853.503	17	402	471
AAEL000366-RA	4.60829	129.032	4	112	868
AAEL015217-RA	4.14723	118.196	8	228	1929
AAEL010508-RA	7.1465	187.034	70	1832	9795
AAEL013956-RA	14.2985	351.206	16	393	1119
AAEL000790-RA	6.47249	171.521	2	53	309
AAEL001207-RA	19.0792	460.39	46	1110	2411
AAEL012154-RB	25.4703	605.499	88	2092	3455
AAEL006943-RA	10.7527	268.817	2	50	186
AAEL000531-RA	28.626	677.481	45	1065	1572
AAEL013185-RA	0	22.8453	0	22	963
AAEL006800-RA	50.8067	1181.26	148	3441	2913
AAEL010947-RA	0	22.792	0	16	702
AAEL001612-RA	5.22496	141.8	36	977	6890
AAEL006330-RA	24.158	572.403	170	4028	7037
AAEL009478-RA	0	22.7273	0	15	660
AAEL010718-RA	0	22.7273	0	15	660
AAEL009823-RA	3.9968	113.509	40	1136	10008
AAEL002194-RB	0	22.7106	0	31	1365
AAEL005001-RA	10.2115	254.559	14	349	1371
AAEL013955-RA	130.252	2978.67	403	9216	3094
AAEL010221-RA	2.06612	69.5592	3	101	1452
AAEL006330-RB	23.4072	553.324	169	3995	7220
AAEL011334-RA	0	22.6667	0	17	750
AAEL015082-RA	40	929.315	73	1696	1825
AAEL003521-RA	40.1235	932.099	13	302	324
AAEL003590-RA	0	22.6629	0	16	706
AAEL002209-RA	78.7182	1805.29	226	5183	2871
AAEL010096-RA	0	22.6244	0	15	663
AAEL001921-RA	10.1376	251.871	84	2087	8286
AAEL000589-RA	52.3364	1203.27	112	2575	2140
AAEL005908-RA	0	22.547	0	108	4790
AAEL014958-RA	21.0016	495.961	39	921	1857
AAEL002869-RA	10.0659	249.219	29	718	2881
AAEL007610-RA	4.6729	127.443	11	300	2354
AAEL017107-RA	28.5307	663.338	20	465	701
AAEL003876-RA	47.4198	1086.47	68	1558	1434
AAEL010599-RA	53.1108	1213.96	280	6400	5272
AAEL014274-RA	0	22.4252	0	27	1204
AAEL000977-RA	115.385	2598.9	63	1419	546
AAEL000743-RA	82.4916	1863.64	147	3321	1782
AAEL013357-RA	26.0223	602.85	42	973	1614
AAEL008382-RA	39.9381	912.384	129	2947	3230
AAEL801309-RA	0	22.2841	0	24	1077
AAEL017196-RA	29.9145	688.889	35	806	1170
AAEL000154-RA	29.1653	672.142	87	2005	2983
AAEL013141-RA	737.984	16465.1	476	10620	645
AAEL004689-RB	13.4454	321.849	16	383	1190
AAEL012358-RA	17.341	408.478	9	212	519
AAEL002101-RA	45.5678	1037.02	128	2913	2809
AAEL012062-RB	161.011	3607.12	484	10843	3006
AAEL014127-RA	703.499	15685.1	382	8517	543
AAEL001478-RA	0.338524	29.7901	1	88	2954
AAEL017383-RA	0	22.2531	0	32	1438
AAEL012844-RA	4.92005	131.611	4	107	813
AAEL006110-RA	7.71208	193.659	9	226	1167
AAEL000598-RA	0	22.2222	0	4	180
AAEL000625-RA	0	22.2222	0	4	180
AAEL006746-RA	0	22.2222	0	5	225
AAEL000217-RA	81.2385	1826.79	265	5959	3262
AAEL014743-RA	11.7899	284.03	11	265	933
AAEL004887-RA	8.7146	215.686	4	99	459
AAEL000624-RA	39.8406	906.596	90	2048	2259
AAEL000737-RA	38.9927	887.625	144	3278	3693
AAEL003188-RA	29.4444	675.556	53	1216	1800
AAEL009442-RA	39.7727	904.72	91	2070	2288
AAEL008685-RA	0	22.158	0	23	1038
AAEL013473-RA	7.90514	197.269	22	549	2783
AAEL003627-RA	0	22.1421	0	43	1942
AAEL005643-RA	15.5395	365.944	71	1672	4569
AAEL012005-RA	4.11523	113.169	2	55	486
AAEL006897-RA	3.23201	93.5535	37	1071	11448
AAEL003594-RA	41.7755	945.17	80	1810	1915
AAEL007764-RA	9.86842	240.132	9	219	912
AAEL005895-RA	38.7494	878.027	88	1994	2271
AAEL007010-RA	0.669344	36.8139	1	55	1494
AAEL013432-RA	0	22.0386	0	24	1089
AAEL009606-RA	27.1739	620.471	30	685	1104
AAEL006057-RA	44.9363	1010.06	134	3012	2982
AAEL010069-RA	4.21418	114.65	34	925	8068
AAEL002633-RA	4.38596	118.421	7	189	1596
AAEL004391-RA	1.42653	53.2573	3	112	2103
AAEL006170-RA	0	21.9298	0	30	1368
AAEL005401-RC	11.3744	271.09	12	286	1055
AAEL006796-RA	78.4983	1739.48	69	1529	879
AAEL010268-RA	1.2766	49.7872	3	117	2350
AAEL004899-RA	0	21.8688	0	11	503
AAEL011436-RA	3.84391	105.882	33	909	8585
AAEL008801-RA	2.52845	77.1176	2	61	791
AAEL005275-RA	0	21.8509	0	17	778
AAEL006281-RA	0	21.8464	0	31	1419
AAEL009265-RA	82.2474	1818.55	587	12979	7137
AAEL011104-RA	46.8891	1044.63	208	4634	4436
AAEL013729-RA	22.2182	506.142	123	2802	5536
AAEL005566-RA	5.36398	138.697	7	181	1305
AAEL005723-RA	0	21.7803	0	23	1056
AAEL006156-RA	53.745	1192.11	94	2085	1749
AAEL010454-RA	0	21.7544	0	31	1425
AAEL007935-RD	0	21.7391	0	27	1242
AAEL001925-RA	8.9717	216.701	13	314	1449
AAEL009719-RA	80.6302	1773.86	261	5742	3237
AAEL001466-RA	0	21.7289	0	46	2117
AAEL008903-RA	0	21.721	0	26	1197
AAEL000253-RA	1.76367	59.9647	1	34	567
AAEL012947-RA	1.44928	53.1401	3	110	2070
AAEL008890-RA	20.9394	475.948	37	841	1767
AAEL001983-RA	14.1844	328.901	16	371	1128
AAEL013944-RA	80.0405	1753.8	79	1731	987
AAEL008581-RB	94.7931	2072.1	71	1552	749
AAEL001440-RA	71.2112	1560.56	702	15384	9858
AAEL007373-RA	0	21.607	0	32	1481
AAEL003795-RA	25.641	575.321	16	359	624
AAEL001291-RA	0	21.5827	0	9	417
AAEL010163-RA	9.34579	223.261	9	215	963
AAEL006580-RA	104.851	2283.26	67	1459	639
AAEL013905-RA	58.2066	1275.3	111	2432	1907
AAEL009713-RA	39.2491	866.894	46	1016	1172
AAEL006960-RA	5.43478	138.587	10	255	1840
AAEL006778-RA	7.08861	174.177	14	344	1975
AAEL014880-RA	18.1582	412.451	14	318	771
AAEL000747-RA	26.7543	597.278	114	2545	4261
AAEL011217-RA	61.2431	1339.12	67	1465	1094
AAEL011525-RA	0	21.5054	0	4	186
AAEL002178-RA	123.137	2669.02	157	3403	1275
AAEL004279-RA	2.48403	74.8758	7	211	2818
AAEL017003-RB	3.30033	92.4092	4	112	1212
AAEL004689-RA	13.5891	313.349	17	392	1251
AAEL001847-RA	21.4762	482.597	87	1955	4051
AAEL015076-RA	0.492611	32.0197	1	65	2030
AAEL000931-RA	339.347	7299.37	696	14971	2051
AAEL012147-RA	12.3926	287.117	101	2340	8150
AAEL001372-RB	50.2614	1096.5	125	2727	2487
AAEL013133-RA	27.451	607.843	7	155	255
AAEL013131-RA	59.6728	1294.27	248	5379	4156
AAEL006687-RA	8.10081	194.119	27	647	3333
AAEL013868-RA	16.4609	372.428	8	181	486
AAEL013487-RA	93.0375	2005.7	457	9852	4912
AAEL003487-RA	25.4237	563.451	117	2593	4602
AAEL007985-RA	28.9157	637.751	36	794	1245
AAEL000152-RA	3.18979	89.3142	2	56	627
AAEL005855-RA	0	21.309	0	28	1314
AAEL000795-RA	4345.32	92583.9	3989	84992	918
AAEL011371-RA	17.2496	388.596	36	811	2087
AAEL011987-RA	0	21.2766	0	24	1128
AAEL006433-RA	32.7889	718.51	265	5807	8082
AAEL009417-RA	55.5556	1202.61	34	736	612
AAEL001467-RA	0.156642	24.5927	1	157	6384
AAEL000166-RA	1.54321	54.0123	1	35	648
AAEL011407-RA	0	21.2314	0	10	471
AAEL008881-RA	13.9785	318.011	52	1183	3720
AAEL010543-RA	30.3644	663.968	45	984	1482
AAEL005568-RA	7.77202	185.665	9	215	1158
AAEL005285-RA	0	21.1614	0	43	2032
AAEL002640-RA	1.84775	60.2365	5	163	2706
AAEL012039-RA	20.5599	455.599	94	2083	4572
AAEL009678-RA	24.7423	543.854	156	3429	6305
AAEL000079-RA	64.5083	1382.56	532	11402	8247
AAEL003574-RA	2.43457	72.4285	4	119	1643
AAEL003063-RA	15.015	337.623	35	787	2331
AAEL005166-RA	0.880669	39.6301	2	90	2271
AAEL010778-RB	27.4689	599.738	42	917	1529
AAEL006341-RA	0.458295	30.7058	1	67	2182
AAEL002662-RA	3.69004	98.7085	4	107	1084
AAEL000273-RA	46.9289	1008.63	136	2923	2898
AAEL014631-RA	18.9063	418.848	65	1440	3438
AAEL004412-RA	52.6181	1127.2	206	4413	3915
AAEL002420-RB	37.1972	802.768	43	928	1156
AAEL005850-RA	42.1941	906.909	160	3439	3792
AAEL010124-RA	10.2377	235.832	28	645	2735
AAEL011789-RA	237.299	4997.99	355	7477	1496
AAEL005738-RA	0	20.9689	0	29	1383
AAEL004312-RA	0	20.9524	0	11	525
AAEL008484-RA	40.6344	872.193	351	7534	8638
AAEL002594-RA	37.7358	811.016	124	2665	3286
AAEL007019-RA	52.3787	1117.25	218	4650	4162
AAEL008424-RB	0	20.9246	0	43	2055
AAEL006528-RA	5.12821	128.205	1	25	195
AAEL014510-RA	2.79174	79.2853	5	142	1791
AAEL012376-RA	117.241	2471.26	51	1075	435
AAEL005930-RA	76.5373	1619.92	763	16149	9969
AAEL010539-RA	0	20.8659	0	40	1917
AAEL007151-RD	29.656	639.383	50	1078	1686
AAEL009753-RA	9.69697	223.03	16	368	1650
AAEL017448-RA	60.8696	1289.86	21	445	345
AAEL005633-RA	14.0351	313.158	32	714	2280
AAEL007931-RA	39.653	845.725	64	1365	1614
AAEL010593-RA	119.444	2505.56	172	3608	1440
AAEL003565-RA	1.28205	47.4359	1	37	780
AAEL007430-RA	0.880799	39.0487	3	133	3406
AAEL000970-RA	90.4685	1898.76	168	3526	1857
AAEL007408-RA	32.1637	688.109	33	706	1026
AAEL004720-RA	0.891862	39.2419	4	176	4485
AAEL005791-RA	27.4333	589.628	73	1569	2661
AAEL005706-RA	14.5445	322.173	53	1174	3644
AAEL003713-RA	0	20.7207	0	23	1110
AAEL004192-RA	0	20.7156	0	11	531
AAEL003373-RA	59.6837	1256.64	200	4211	3351
AAEL013408-RA	314.494	6524.9	562	11660	1787
AAEL002930-RA	4.56621	115.068	5	126	1095
AAEL002645-RA	20.102	435.944	67	1453	3333
AAEL014041-RA	11.3872	255.694	11	247	966
AAEL006940-RA	46.0094	969.953	49	1033	1065
AAEL014181-RA	0.35926	28.0223	2	156	5567
AAEL013001-RA	0	20.6101	0	25	1213
AAEL011789-RB	239.708	4958.17	361	7467	1506
AAEL007712-RA	17.7219	385.489	117	2545	6602
AAEL000804-RB	2065.89	42512.7	8152	167755	3946
AAEL002359-RA	7.07744	166.112	17	399	2402
AAEL015594-RA	110.245	2287.31	99	2054	898
AAEL003725-RA	5.9727	143.345	7	168	1172
AAEL005839-RA	14.8561	325.905	16	351	1077
AAEL005567-RA	2.87908	79.6545	6	166	2084
AAEL017233-RA	187.093	3861.46	948	19566	5067
AAEL000838-RA	0	20.5294	0	38	1851
AAEL004114-RA	0	20.5224	0	33	1608
AAEL010475-RA	9.50209	215.507	25	567	2631
AAEL007148-RA	2.28311	67.3516	2	59	876
AAEL013010-RA	0.977517	40.567	2	83	2046
AAEL005643-RB	16.5757	360.26	79	1717	4766
AAEL004753-RA	0.868056	38.1944	1	44	1152
AAEL013729-RB	23.3784	498.33	133	2835	5689
AAEL000504-RA	0	20.432	0	70	3426
AAEL008847-RA	1.66574	54.4142	3	98	1801
AAEL007562-RA	44.7984	934.793	90	1878	2009
AAEL002814-RA	0	20.4082	0	27	1323
AAEL017102-RA	0	20.3837	0	17	834
AAEL012434-RA	1.01317	41.0334	2	81	1974
AAEL002407-RA	65.1379	1347.29	196	4054	3009
AAEL009893-RA	71.6198	1479.25	321	6630	4482
AAEL001428-RA	2.22965	65.7748	2	59	897
AAEL000569-RA	7.85928	180.389	21	482	2672
AAEL000961-RA	17.7715	381.805	126	2707	7090
AAEL000607-RA	0	20.3252	0	5	246
AAEL003596-RA	0	20.3046	0	24	1182
AAEL013576-RA	0	20.2931	0	18	887
AAEL008377-RA	7.24638	167.311	45	1039	6210
AAEL014203-RA	19.2519	410.891	35	747	1818
AAEL017550-RA	28.1008	590.116	29	609	1032
AAEL013239-RA	0.474496	29.8932	2	126	4215
AAEL004237-RA	11.5283	253.623	35	770	3036
AAEL000171-RA	11.6707	256.435	73	1604	6255
AAEL012884-RA	6.11111	143.889	11	259	1800
AAEL005544-RA	49.297	1017.62	277	5718	5619
AAEL014422-RA	1.93798	59.4315	3	92	1548
AAEL005561-RA	30.0815	628.62	107	2236	3557
AAEL012300-RA	0	20.2124	0	59	2919
AAEL009386-RA	3.48567	90.6274	9	234	2582
AAEL015561-RA	25.7353	539.216	21	440	816
AAEL000590-RA	34.3511	712.468	54	1120	1572
AAEL017284-RA	0	20.1465	0	22	1092
AAEL000804-RA	2000.27	40308.8	7437	149868	3718
AAEL004771-RA	0	20.1149	0	7	348
AAEL007913-RA	0	20.1149	0	28	1392
AAEL006935-RA	28.2051	587.179	11	229	390
AAEL007447-RA	39.1267	806.744	181	3732	4626
AAEL004196-RA	17.094	363.499	68	1446	3978
AAEL011726-RA	0	20.0753	0	16	797
AAEL008513-RA	2.28534	65.9484	7	202	3063
AAEL008186-RA	1.88917	57.9345	3	92	1588
AAEL012561-RA	43.8348	898.455	139	2849	3171
AAEL014302-RA	0	20.0376	0	32	1597
AAEL003333-RA	33.4694	690.612	41	846	1225
AAEL000516-RA	1.29534	45.9845	2	71	1544
AAEL010292-RA	36.0672	742.589	73	1503	2024
AAEL003708-RA	0	20.0276	0	29	1448
AAEL013258-RA	61.0632	1242.46	170	3459	2784
AAEL005824-RA	1.001	40.04	1	40	999
AAEL003597-RB	5.71429	134.286	10	235	1750
AAEL014931-RB	1.42653	48.5021	6	204	4206
AAEL005268-RA	12.8205	276.224	11	237	858
AAEL002908-RA	0	19.9667	0	12	601
AAEL005827-RA	54.1908	1101.88	150	3050	2768
AAEL007324-RA	21.9178	457.534	8	167	365
AAEL006939-RA	423.909	8478.91	1156	23122	2727
AAEL007407-RB	9.46915	208.895	33	728	3485
AAEL009900-RA	86.2745	1741.18	22	444	255
AAEL012764-RA	0	19.9501	0	24	1203
AAEL009550-RA	1.16959	43.2749	1	37	855
AAEL014609-RA	0	19.9377	0	32	1605
AAEL005378-RA	7.53941	170.208	33	745	4377
AAEL013039-RA	0	19.9275	0	22	1104
AAEL008424-RA	0	19.9259	0	43	2158
AAEL005998-RB	56.4263	1143.63	198	4013	3509
AAEL013860-RA	0.63012	32.4512	2	103	3174
AAEL004621-RA	1.04188	40.6335	5	195	4799
AAEL017456-RA	61.0022	1233.12	28	566	459
AAEL009516-RA	33.4768	684.84	70	1432	2091
AAEL004290-RA	62.3846	1258.77	169	3410	2709
AAEL005369-RA	84.8907	1705.42	268	5384	3157
AAEL003220-RA	41.2816	838.776	201	4084	4869
AAEL008502-RA	0	19.8341	0	55	2773
AAEL015248-RA	2.08768	61.2387	3	88	1437
AAEL013274-RA	49.6454	1004.17	119	2407	2397
AAEL001041-RA	77.7136	1560.69	121	2430	1557
AAEL007897-RA	0.729395	34.2815	1	47	1371
AAEL015287-RA	0	19.8226	0	38	1917
AAEL008345-RA	0	19.8198	0	33	1665
AAEL003199-RA	35.9788	732.804	68	1385	1890
AAEL004925-RA	0	19.8105	0	23	1161
AAEL013361-RA	0	19.8105	0	23	1161
AAEL011241-RA	0	19.8084	0	122	6159
AAEL003589-RA	21.5264	446.184	22	456	1022
AAEL006082-RA	13.7699	292.527	82	1742	5955
AAEL007376-RA	35.5528	723.592	173	3521	4866
AAEL000423-RA	5.48446	128.275	18	421	3282
AAEL008591-RA	23.0579	475.707	84	1733	3643
AAEL009600-RB	95.5092	1908.29	151	3017	1581
AAEL001140-RA	0	19.7701	0	43	2175
AAEL007174-RA	32.9758	671.434	83	1690	2517
AAEL007306-RA	25.1475	515.989	81	1662	3221
AAEL002835-RA	54.8523	1099.86	78	1564	1422
AAEL006782-RA	85.8586	1710.44	153	3048	1782
AAEL013242-RA	22.4305	461.332	134	2756	5974
AAEL015612-RA	20.0803	414.993	30	620	1494
AAEL010948-RA	8.1663	180.401	11	243	1347
AAEL001399-RA	52.4853	1052.49	170	3409	3239
AAEL011185-RA	10.2249	220.859	5	108	489
AAEL017391-RA	178.61	3533.46	1660	32840	9294
AAEL001647-RA	10.6592	229.255	65	1398	6098
AAEL012075-RA	1.28205	44.8718	1	35	780
AAEL002868-RA	0	19.656	0	24	1221
AAEL005302-RA	62.9471	1256.8	88	1757	1398
AAEL006617-RA	0	19.6451	0	31	1578
AAEL012692-RA	349.669	6887.42	528	10400	1510
AAEL007678-RA	28.5996	580.868	29	589	1014
AAEL008682-RA	0	19.6078	0	15	765
AAEL010225-RA	0	19.6078	0	5	255
AAEL008986-RA	3.62319	90.5797	2	50	552
AAEL014983-RA	3.62319	90.5797	2	50	552
AAEL001361-RA	62.0125	1234.4	318	6330	5128
AAEL007358-RA	15.8974	330.769	31	645	1950
AAEL000902-RA	47.0163	939.723	78	1559	1659
AAEL015618-RA	5.69476	130.979	5	115	878
AAEL011968-RA	47.8821	955.801	26	519	543
AAEL004984-RA	33.213	668.351	138	2777	4155
AAEL005066-RA	17.8466	367.847	121	2494	6780
AAEL005627-RA	0.345066	26.225	1	76	2898
AAEL007362-RA	43.8223	873.402	144	2870	3286
AAEL006558-RA	63.234	1250.23	70	1384	1107
AAEL005567-RB	3.13643	80.5018	6	154	1913
AAEL009206-RA	4.25015	102.004	7	168	1647
AAEL003603-RA	22.9645	465.553	22	446	958
AAEL009592-RA	0	19.425	0	25	1287
AAEL010830-RA	109.557	2146.85	47	921	429
AAEL017360-RA	22.9469	464.976	19	385	828
AAEL012404-RA	70.9505	1396.92	106	2087	1494
AAEL002369-RA	51.1595	1012.19	214	4234	4183
AAEL002061-RA	39.1244	778.528	168	3343	4294
AAEL012416-RA	68.9655	1357.14	84	1653	1218
AAEL009391-RA	40.4984	804.936	169	3359	4173
AAEL007916-RA	0	19.3798	0	5	258
AAEL008705-RA	18.9184	385.976	92	1877	4863
AAEL013270-RA	2.28571	63.619	6	167	2625
AAEL008739-RA	54.9809	1082.74	101	1989	1837
AAEL009469-RA	34.6225	688.766	94	1870	2715
AAEL000850-RA	0	19.3305	0	41	2121
AAEL014149-RA	13.7383	284.888	19	394	1383
AAEL008704-RA	31.8506	634.816	58	1156	1821
AAEL013408-RB	260.501	5045.82	614	11893	2357
AAEL011678-RA	28.0869	561.208	53	1059	1887
AAEL017460-RA	5.47264	124.876	11	251	2010
AAEL005998-RA	61.2731	1201.07	206	4038	3362
AAEL014620-RA	0	19.2669	0	41	2128
AAEL011258-RA	27.3645	546.434	160	3195	5847
AAEL009508-RA	304.82	5889.68	898	17351	2946
AAEL002037-RA	68.0531	1329.64	589	11508	8655
AAEL011345-RA	0	19.2539	0	32	1662
AAEL009851-RA	16.979	346.148	106	2161	6243
AAEL006116-RA	27.8973	556.142	201	4007	7205
AAEL017069-RA	0	19.2308	0	9	468
AAEL013000-RA	7.14286	156.349	9	197	1260
AAEL008512-RA	2.36035	64.5161	3	82	1271
AAEL009565-RA	2.35849	64.4654	3	82	1272
AAEL009934-RA	32.0781	634.589	138	2730	4302
AAEL007151-RA	41.0706	806.184	89	1747	2167
AAEL009510-RA	5.98491	133.75	23	514	3843
AAEL007346-RA	1.4892	47.6545	2	64	1343
AAEL013466-RA	7.34394	159.731	36	783	4902
AAEL004094-RA	33.5071	660.462	45	887	1343
AAEL000794-RA	30.4569	602.067	168	3321	5516
AAEL010820-RA	18.759	378.066	13	262	693
AAEL008832-RA	115.362	2226.09	398	7680	3450
AAEL004782-RA	0	19.1257	0	7	366
AAEL007926-RA	0	19.1218	0	27	1412
AAEL010841-RA	138.553	2668.01	515	9917	3717
AAEL006824-RA	0	19.1147	0	38	1988
AAEL000798-RA	29.7619	587.933	110	2173	3696
AAEL005369-RB	87.8536	1697.84	264	5102	3005
AAEL010769-RA	20.2634	406.282	20	401	987
AAEL005505-RA	30.2548	597.134	57	1125	1884
AAEL012536-RA	0	19.102	0	97	5078
AAEL017357-RA	273.38	5228.53	1865	35669	6822
AAEL001812-RA	0.694203	32.2805	2	93	2881
AAEL013919-RA	103.314	1986.35	53	1019	513
AAEL012047-RA	7.46596	161.177	17	367	2277
AAEL005774-RA	11.0701	229.705	24	498	2168
AAEL013635-RA	45.4545	884.065	178	3462	3916
AAEL008823-RA	30.5585	599.93	87	1708	2847
AAEL011154-RA	37.702	734.291	63	1227	1671
AAEL011640-RA	5.72963	127.663	32	713	5585
AAEL005821-RA	0	18.9655	0	55	2900
AAEL011432-RA	14.6171	296.155	46	932	3147
AAEL017214-RA	5.33333	120	2	45	375
AAEL001441-RA	91.6031	1754.34	132	2528	1441
AAEL014094-RA	6.04651	133.488	13	287	2150
AAEL009188-RA	8.73362	184.279	10	211	1145
AAEL001939-RA	103.378	1974.02	557	10636	5388
AAEL005647-RA	2.20022	60.5061	2	55	909
AAEL008397-RA	4.58716	105.505	3	69	654
AAEL006971-RA	5.74241	127.153	7	155	1219
AAEL010031-RA	0	18.8518	0	22	1167
AAEL009927-RA	1.79533	52.6631	3	88	1671
AAEL008102-RA	39.7074	766.458	76	1467	1914
AAEL003816-RB	0	18.8235	0	8	425
AAEL003883-RA	42.4242	816.835	126	2426	2970
AAEL014234-RA	0	18.8088	0	12	638
AAEL009688-RA	5.84795	128.655	1	22	171
AAEL001716-RA	33.8221	654.154	173	3346	5115
AAEL005867-RA	40.2075	773.671	62	1193	1542
AAEL011500-RC	11.0142	225.333	24	491	2179
AAEL001929-RA	0	18.7553	0	22	1173
AAEL009354-RA	21.3213	418.619	71	1394	3330
AAEL015615-RA	28.3516	550.425	70	1359	2469
AAEL011452-RA	0	18.75	0	27	1440
AAEL017258-RA	132.534	2503.56	409	7726	3086
AAEL001699-RA	8.31202	174.552	13	273	1564
AAEL010192-RA	22.508	440.514	49	959	2177
AAEL005320-RA	70.072	1331.37	214	4066	3054
AAEL007242-RA	37.5319	721.753	191	3673	5089
AAEL000969-RA	89.4309	1693.09	44	833	492
AAEL013559-RA	0.691372	31.6648	10	458	14464
AAEL014878-RA	0	18.7075	0	11	588
AAEL002549-RA	0	18.6916	0	6	321
AAEL006891-RA	43.0636	823.41	149	2849	3460
AAEL005571-RA	9.0799	188.257	15	311	1652
AAEL000371-RA	0	18.6667	0	14	750
AAEL013535-RA	1.30208	42.9688	2	66	1536
AAEL013308-RA	0.359583	25.3506	2	141	5562
AAEL008574-RA	12.9913	260.826	39	783	3002
AAEL010312-RA	140.673	2640.98	460	8636	3270
AAEL001765-RA	3.69393	87.3351	14	331	3790
AAEL000703-RA	304.967	5690.68	1050	19593	3443
AAEL014931-RA	1.16891	40.3273	4	138	3422
AAEL002008-RA	24.8307	480.06	33	638	1329
AAEL013250-RA	18.1049	355.043	77	1510	4253
AAEL015504-RA	47.619	903.401	70	1328	1470
AAEL007086-RA	42.0712	799.353	13	247	309
AAEL011548-RA	16.6852	328.142	30	590	1798
AAEL013733-RA	51.0465	965.288	100	1891	1959
AAEL003304-RA	23.1284	447.352	38	735	1643
AAEL017352-RA	0	18.5366	0	19	1025
AAEL007442-RA	26.603	511.596	39	750	1466
AAEL001716-RB	33.9179	646.945	176	3357	5189
AAEL002263-RB	0	18.5185	0	12	648
AAEL002738-RA	0	18.5185	0	27	1458
AAEL009162-RA	0	18.5185	0	3	162
AAEL013437-RA	0	18.5185	0	6	324
AAEL014573-RA	47.2103	892.704	55	1040	1165
AAEL005319-RA	0	18.5135	0	274	14800
AAEL002798-RA	50.5853	954.013	121	2282	2392
AAEL014800-RA	69.4444	1302.66	120	2251	1728
AAEL014894-RA	0	18.4805	0	9	487
AAEL004911-RA	22.2347	428.652	79	1523	3553
AAEL008126-RA	40.5926	767.111	137	2589	3375
AAEL002263-RA	0	18.4332	0	12	651
AAEL006307-RA	16.2055	317.128	123	2407	7590
AAEL011078-RA	0	18.4255	0	11	597
AAEL009387-RA	55.6937	1043.76	112	2099	2011
AAEL005459-RA	5.12821	112.821	4	88	780
AAEL015247-RA	0	18.3983	0	17	924
AAEL002062-RA	70.4866	1314.69	155	2891	2199
AAEL000067-RA	19.1122	369.708	93	1799	4866
AAEL004954-RA	20.649	396.755	14	269	678
AAEL015242-RA	6.64282	140.01	13	274	1957
AAEL013723-RA	33.9506	640.123	55	1037	1620
AAEL012783-RA	0	18.315	0	55	3003
AAEL002469-RB	13.5417	266.319	39	767	2880
AAEL017406-RA	6.80272	142.857	2	42	294
AAEL009398-RA	110.848	2046.24	187	3452	1687
AAEL004551-RA	43.2432	809.189	160	2994	3700
AAEL007349-RA	4.49775	100.45	3	67	667
AAEL013460-RA	17.3224	334.703	59	1140	3406
AAEL003387-RA	0	18.2463	0	36	1973
AAEL005809-RA	0	18.226	0	90	4938
AAEL000246-RA	4.99664	109.253	52	1137	10407
AAEL006956-RA	64.8392	1199.09	369	6824	5691
AAEL005067-RA	19.9005	380.597	40	765	2010
AAEL010259-RA	24.9805	473.068	32	606	1281
AAEL001277-RA	49.5495	920.42	33	613	666
AAEL003032-RA	27.133	512.21	90	1699	3317
AAEL005502-RA	47.4308	881.423	36	669	759
AAEL011831-RA	1.79533	50.8677	3	85	1671
AAEL011505-RA	37.1931	694.9	256	4783	6883
AAEL009559-RA	0	18.1818	0	12	660
AAEL010184-RA	55.5391	1027.32	374	6918	6734
AAEL005031-RA	9.17011	184.778	20	403	2181
AAEL003123-RA	0	18.1681	0	24	1321
AAEL003290-RA	0.794913	32.5914	1	41	1258
AAEL005813-RA	93.9823	1724.05	392	7191	4171
AAEL004971-RA	21.3256	405.187	37	703	1735
AAEL005950-RA	20.6844	393.514	81	1541	3916
AAEL003896-RA	55.8526	1031.19	188	3471	3366
AAEL000824-RB	32.5506	608.231	140	2616	4301
AAEL008515-RA	30.083	563.278	29	543	964
AAEL014486-RA	7.57576	155.303	10	205	1320
AAEL012899-RA	0	18.1044	0	17	939
AAEL013656-RA	3.82848	87.2894	5	114	1306
AAEL002663-RA	33.0688	615.741	100	1862	3024
AAEL009387-RB	64.3642	1180.53	123	2256	1911
AAEL004977-RA	37.6442	697.632	124	2298	3294
AAEL002390-RA	3.93138	88.9921	11	249	2798
AAEL005348-RA	167.979	3047.24	64	1161	381
AAEL011734-RA	2.20751	57.8366	5	131	2265
AAEL008229-RA	0	18.024	0	81	4494
AAEL013873-RA	33.86	627.54	90	1668	2658
AAEL004268-RA	1.38313	42.8769	2	62	1446
AAEL011929-RA	0	17.9856	0	15	834
AAEL005970-RA	31.231	579.677	205	3805	6564
AAEL003303-RA	550.575	9916.09	479	8627	870
AAEL012607-RA	64.6724	1180.57	534	9748	8257
[truncated: 16,771 more rows]

## Sheet: DEGSeq RPKM
Transcript ID	0-2H-embryo	60-72hPBM-Ovary	log2(Fold_change)	log2(Fold_change) normalized	z-score	p-value	q-value(Benjamini et al. 1995)	q-value(Storey et al. 2003)	Signature(p-value < 0.001)
AAEL000302-RA	0	184993	-18.4971	-19.8647	-179.248	0	0	0	TRUE
AAEL005098-RA	0	156229	-18.2533	-19.6209	-169.723	0	0	0	TRUE
AAEL000317-RA	0	150709	-18.2014	-19.569	-167.759	0	0	0	TRUE
AAEL005212-RA	0	66765.7	-17.0268	-18.3944	-128.649	0	0	0	TRUE
AAEL014126-RA	0	65924.6	-17.0085	-18.3761	-128.114	0	0	0	TRUE
AAEL005192-RA	0	64536.5	-16.9778	-18.3454	-127.221	0	0	0	TRUE
AAEL000361-RA	0	61442.8	-16.907	-18.2745	-125.183	0	0	0	TRUE
AAEL000369-RA	0	56501.4	-16.786	-18.1536	-121.775	0	0	0	TRUE
AAEL014128-RA	0	52529.1	-16.6808	-18.0484	-118.883	0	0	0	TRUE
AAEL000363-RA	0	49058.1	-16.5822	-17.9498	-116.23	0	0	0	TRUE
AAEL005090-RA	0	21646	-15.4018	-16.7694	-88.4999	0	0	0	TRUE
AAEL000333-RA	1.05374	35134.9	-15.0251	-16.3927	-117.654	0	0	0	TRUE
AAEL007339-RA	0	8683.84	-14.0841	-15.4517	-64.8985	0	0	0	TRUE
AAEL005487-RA	1.81818	15849.1	-13.0896	-14.4572	-97.4616	0	0	0	TRUE
AAEL009557-RA	0	3924.8	-12.9384	-14.306	-49.2666	0	0	0	TRUE
AAEL014318-RA	0	2898.92	-12.8754	-14.2429	-42.6175	0	0	0	TRUE
AAEL000375-RA	0	3033.33	-12.5667	-13.9342	-44.9929	0	0	0	TRUE
AAEL011260-RA	0	2723.56	-12.4113	-13.7788	-43.309	0	0	0	TRUE
AAEL009314-RA	0	2500.76	-12.2882	-13.6557	-42.0159	0	0	0	TRUE
AAEL004539-RA	0	2350.57	-12.1988	-13.5664	-41.0996	0	0	0	TRUE
AAEL005759-RA	0	2236.09	-12.1268	-13.4943	-40.3742	0	0	0	TRUE
AAEL017032-RA	1.04822	4642.56	-12.1128	-13.4803	-58.2561	0	0	0	TRUE
AAEL014188-RA	0	2205.02	-12.1066	-13.4741	-40.1731	0	0	0	TRUE
AAEL011727-RA	0	2203.49	-12.1056	-13.4731	-40.1631	0	0	0	TRUE
AAEL011728-RA	0	2149.49	-12.0698	-13.4373	-39.8087	0	0	0	TRUE
AAEL003060-RA	0	2147.87	-12.0687	-13.4362	-39.798	0	0	0	TRUE
AAEL002046-RA	0	2075.25	-12.0191	-13.3866	-39.3115	0	0	0	TRUE
AAEL007818-RA	0	1737.74	-11.763	-13.1306	-36.8859	7.78319e-298	4.23913e-297	8.78631e-299	TRUE
AAEL007818-RB	0	1732.43	-11.7586	-13.1261	-36.8453	3.48116e-297	1.88966e-296	3.91664e-298	TRUE
AAEL017119-RA	0	1655.09	-11.6927	-13.0602	-36.2441	1.22897e-287	6.4663e-287	1.34025e-288	TRUE
AAEL003760-RA	0	1626.57	-11.6676	-13.0352	-36.0177	4.42112e-284	2.29551e-283	4.75784e-285	TRUE
AAEL005733-RA	0	418.662	-11.5793	-12.9469	-18.4291	7.67159e-76	1.57854e-75	3.27179e-77	TRUE
AAEL005733-RB	0	424.049	-11.5765	-12.944	-18.5523	7.80759e-77	1.6152e-76	3.34776e-78	TRUE
AAEL009018-RA	0	1923.86	-11.5541	-12.9217	-39.6014	0	0	0	TRUE
AAEL001678-RA	0	1501.59	-11.5523	-12.9198	-34.9926	2.9205e-268	1.43696e-267	2.97835e-269	TRUE
AAEL005752-RA	0	1406.91	-11.4583	-12.8259	-34.177	5.30605e-256	2.50819e-255	5.19864e-257	TRUE
AAEL005337-RA	0	1766.01	-11.3998	-12.7674	-38.5048	0	0	0	TRUE
AAEL004894-RA	0	1197.37	-11.2257	-12.5932	-32.231	6.48524e-228	2.76253e-227	5.72581e-229	TRUE
AAEL002917-RA	0	1442.16	-11.2174	-12.5849	-35.4002	1.69772e-274	8.51723e-274	1.76534e-275	TRUE
AAEL003626-RA	0	1085.22	-11.1053	-12.4728	-31.0319	2.00346e-211	8.02708e-211	1.66375e-212	TRUE
AAEL000353-RA	5.92593	12638.5	-11.0585	-12.4261	-106.362	0	0	0	TRUE
AAEL000358-RA	0	1061.36	-11.0517	-12.4193	-30.842	7.17831e-209	2.84708e-208	5.90106e-210	TRUE
AAEL011464-RA	0	1057.97	-11.0471	-12.4146	-30.8059	2.18734e-208	8.64725e-208	1.79229e-209	TRUE
AAEL005756-RB	0	1019.68	-10.9939	-12.3615	-30.3925	6.89984e-203	2.67401e-202	5.54233e-204	TRUE
AAEL013438-RA	0	995.122	-10.9587	-12.3263	-30.1219	2.50485e-199	9.58502e-199	1.98666e-200	TRUE
AAEL014246-RA	0	964.497	-10.9136	-12.2812	-29.7781	7.5139e-195	2.82771e-194	5.8609e-196	TRUE
AAEL006259-RA	0	950.849	-10.8931	-12.2606	-29.6225	7.67247e-193	2.86591e-192	5.94008e-194	TRUE
AAEL001586-RB	0	925.469	-10.8727	-12.2402	-29.2792	1.91113e-188	7.02339e-188	1.45571e-189	TRUE
AAEL001586-RA	0	936.436	-10.8696	-12.2371	-29.4604	9.25147e-191	3.42846e-190	7.10605e-192	TRUE
AAEL006872-RA	0	906.306	-10.8239	-12.1914	-29.1041	3.18963e-186	1.16455e-185	2.41372e-187	TRUE
AAEL006759-RA	0	863.135	-10.7534	-12.121	-28.585	1.03078e-179	3.67859e-179	7.6245e-181	TRUE
AAEL017022-RA	0	858.108	-10.745	-12.1126	-28.5235	5.99045e-179	2.12637e-178	4.40726e-180	TRUE
AAEL006143-RA	1.54083	2410.37	-10.6113	-11.9789	-48.3854	0	0	0	TRUE
AAEL005756-RC	0	756.162	-10.5626	-11.9301	-27.2194	3.82588e-163	1.26092e-162	2.61347e-164	TRUE
AAEL010705-RA	0	725.995	-10.5038	-11.8714	-26.8111	2.39653e-158	7.72705e-158	1.60156e-159	TRUE
AAEL015560-RA	0	498.009	-10.4263	-11.7938	-22.3592	9.81977e-111	2.45688e-110	5.0923e-112	TRUE
AAEL013218-RA	0	644.606	-10.3323	-11.6998	-25.6498	4.24988e-145	1.286e-144	2.66545e-146	TRUE
AAEL007691-RA	0	921.365	-10.2784	-11.646	-30.8107	1.88683e-208	7.46326e-208	1.54689e-209	TRUE
AAEL004197-RA	0	587.065	-10.1974	-11.5649	-24.7683	1.97127e-135	5.62161e-135	1.16517e-136	TRUE
AAEL006387-RA	0	551.282	-10.1066	-11.4742	-24.1906	2.79333e-129	7.74013e-129	1.60427e-130	TRUE
AAEL006393-RA	0	523.22	-10.0313	-11.3988	-23.7199	2.24952e-124	6.08619e-124	1.26146e-125	TRUE
AAEL007112-RA	0	515.976	-10.0112	-11.3787	-23.5956	4.27416e-123	1.14893e-122	2.38135e-124	TRUE
AAEL005593-RA	0	512.922	-10.0026	-11.3702	-23.5429	1.48431e-122	3.97454e-122	8.2379e-124	TRUE
AAEL017154-RA	0	505.976	-9.98293	-11.3505	-23.4222	2.53937e-121	6.76112e-121	1.40136e-122	TRUE
AAEL015262-RA	4.16089	4167.82	-9.96819	-11.3357	-67.3074	0	0	0	TRUE
AAEL004346-RA	0	480.62	-9.90875	-11.2763	-22.972	8.8888e-117	2.31793e-116	4.8043e-118	TRUE
AAEL006869-RA	0	474.747	-9.89102	-11.2586	-22.8654	1.02601e-115	2.65793e-115	5.50899e-117	TRUE
AAEL006180-RA	0	474.702	-9.89088	-11.2584	-22.8646	1.04546e-115	2.70782e-115	5.61241e-117	TRUE
AAEL014662-RA	0	468.053	-9.87053	-11.2381	-22.743	1.68501e-114	4.33347e-114	8.98183e-116	TRUE
AAEL006761-RA	0	459.064	-9.84255	-11.2101	-22.5766	7.35654e-113	1.87407e-112	3.88433e-114	TRUE
AAEL014434-RA	0	336.965	-9.80897	-11.1765	-19.3972	8.14883e-84	1.75848e-83	3.64474e-85	TRUE
AAEL006396-RA	0	443.775	-9.79368	-11.1612	-22.2887	4.76007e-110	1.18851e-109	2.46338e-111	TRUE
AAEL012207-RE	0	442.584	-9.78981	-11.1574	-22.266	7.90208e-110	1.97166e-109	4.0866e-111	TRUE
AAEL013129-RA	0	440.571	-9.78323	-11.1508	-22.2275	1.86287e-109	4.6338e-109	9.60431e-111	TRUE
AAEL012207-RA	0	437.707	-9.77382	-11.1414	-22.1725	6.32293e-109	1.56637e-108	3.24657e-110	TRUE
AAEL012207-RC	0	426.606	-9.73676	-11.1043	-21.9573	7.37162e-107	1.80985e-106	3.75122e-108	TRUE
AAEL009936-RA	0	419.672	-9.71312	-11.0807	-21.821	1.46641e-105	3.57376e-105	7.40721e-107	TRUE
AAEL015521-RA	0	418.699	-9.70977	-11.0773	-21.8017	2.23347e-105	5.43224e-105	1.12592e-106	TRUE
AAEL012207-RD	0	412.91	-9.68968	-11.0572	-21.6866	2.74569e-104	6.64035e-104	1.37632e-105	TRUE
AAEL013840-RA	0	409.091	-9.67628	-11.0438	-21.61	1.44509e-103	3.4839e-103	7.22096e-105	TRUE
AAEL004483-RA	0	406.78	-9.6681	-11.0357	-21.5635	3.95615e-103	9.51253e-103	1.97163e-104	TRUE
AAEL008781-RA	0	395.022	-9.62579	-10.9933	-21.3239	6.81824e-101	1.62203e-100	3.36194e-102	TRUE
AAEL001116-RA	1.44928	1144.93	-9.62571	-10.9933	-36.3035	1.42703e-288	7.53838e-288	1.56245e-289	TRUE
AAEL014876-RA	0	392.781	-9.61758	-10.9851	-21.2777	1.82832e-100	4.34241e-100	9.00037e-102	TRUE
AAEL001703-RA	0	390.805	-9.61031	-10.9779	-21.2368	4.3687e-100	1.03524e-99	2.14571e-101	TRUE
AAEL012021-RA	0	382.635	-9.57983	-10.9474	-21.0662	1.62289e-98	3.80914e-98	7.89508e-100	TRUE
AAEL006766-RA	0	379.798	-9.56909	-10.9366	-21.0065	5.72348e-98	1.33993e-97	2.77722e-99	TRUE
AAEL001603-RA	0	471.833	-9.56605	-10.9336	-23.4196	2.70113e-121	7.19051e-121	1.49035e-122	TRUE
AAEL014436-RA	0	375.878	-9.55412	-10.9217	-20.9234	3.28018e-97	7.64117e-97	1.58376e-98	TRUE
AAEL014199-RA	0	460.805	-9.54978	-10.9173	-23.1751	8.12659e-119	2.13947e-118	4.43441e-120	TRUE
AAEL006806-RA	0	168.163	-9.54882	-10.9164	-14.0011	1.53512e-44	2.61247e-44	5.41478e-46	TRUE
AAEL011888-RA	0	372.881	-9.54257	-10.9101	-20.8595	1.25059e-96	2.90394e-96	6.01891e-98	TRUE
AAEL007571-RA	0	363.095	-9.5042	-10.8718	-20.6484	1.00977e-94	2.31448e-94	4.79715e-96	TRUE
AAEL008887-RA	0	359.848	-9.49124	-10.8588	-20.5775	4.36713e-94	9.97223e-94	2.06691e-95	TRUE
AAEL013122-RA	1.2837	917.843	-9.4818	-10.8494	-32.889	3.16047e-237	1.3944e-236	2.89013e-238	TRUE
AAEL011238-RA	1.28866	914.948	-9.47167	-10.8392	-32.864	7.18404e-237	3.16672e-236	6.56355e-238	TRUE
AAEL014972-RA	0	349.794	-9.45036	-10.8179	-20.3553	4.16668e-92	9.40538e-92	1.94942e-93	TRUE
AAEL007116-RA	0	345.274	-9.4316	-10.7992	-20.254	3.27317e-91	7.34973e-91	1.52336e-92	TRUE
AAEL005401-RB	0	344.828	-9.42973	-10.7973	-20.244	4.01306e-91	9.00419e-91	1.86627e-92	TRUE
AAEL002495-RA	0	342.011	-9.4179	-10.7855	-20.1804	1.45629e-90	3.26048e-90	6.75789e-92	TRUE
AAEL017257-RA	0	340.358	-9.41091	-10.7785	-20.1429	3.10687e-90	6.94101e-90	1.43864e-91	TRUE
AAEL005401-RA	0	339.255	-9.40623	-10.7738	-20.1178	5.15412e-90	1.15024e-89	2.38406e-91	TRUE
AAEL017299-RA	0	338.716	-9.40393	-10.7715	-20.1055	6.60164e-90	1.4726e-89	3.05222e-91	TRUE
AAEL010204-RA	0	392.027	-9.34208	-10.7096	-21.7375	9.07094e-105	2.19925e-104	4.55832e-106	TRUE
AAEL009323-RA	0	322.884	-9.33487	-10.7024	-19.739	9.97676e-87	2.18729e-86	4.53352e-88	TRUE
AAEL014874-RA	0	322.404	-9.33273	-10.7003	-19.7277	1.24754e-86	2.73426e-86	5.66722e-88	TRUE
AAEL000636-RA	0	320.499	-9.32418	-10.6917	-19.6827	3.03166e-86	6.63058e-86	1.3743e-87	TRUE
AAEL009433-RA	0	312.236	-9.28649	-10.654	-19.4857	1.45152e-84	3.14582e-84	6.52024e-86	TRUE
AAEL011350-RA	0	311.893	-9.28491	-10.6525	-19.4775	1.70542e-84	3.69335e-84	7.65508e-86	TRUE
AAEL006385-RA	0	311.04	-9.28096	-10.6485	-19.4569	2.54701e-84	5.51265e-84	1.14259e-85	TRUE
AAEL014213-RA	0	310.734	-9.27954	-10.6471	-19.4495	2.9414e-84	6.36342e-84	1.31892e-85	TRUE
AAEL004798-RA	0	310.613	-9.27897	-10.6465	-19.4466	3.11374e-84	6.73425e-84	1.39579e-85	TRUE
AAEL001377-RA	0	308.176	-9.26761	-10.6352	-19.3876	9.81497e-84	2.1152e-83	4.38411e-85	TRUE
AAEL010706-RA	0	306.551	-9.25998	-10.6275	-19.3481	2.11335e-83	4.54301e-83	9.41615e-85	TRUE
AAEL005977-RA	0	305.18	-9.25352	-10.6211	-19.3147	4.03994e-83	8.66151e-83	1.79524e-84	TRUE
AAEL004856-RA	0	295.742	-9.2082	-10.5758	-19.0818	3.57442e-81	7.56985e-81	1.56898e-82	TRUE
AAEL002932-RA	0	291.667	-9.18818	-10.5557	-18.9798	2.50664e-80	5.28701e-80	1.09582e-81	TRUE
AAEL000496-RA	0	290.564	-9.18271	-10.5503	-18.952	4.25221e-80	8.95967e-80	1.85704e-81	TRUE
AAEL000567-RA	0	289.943	-9.17963	-10.5472	-18.9363	5.72723e-80	1.20589e-79	2.49941e-81	TRUE
AAEL017536-RA	0	289.855	-9.17919	-10.5467	-18.9341	5.97417e-80	1.25734e-79	2.60605e-81	TRUE
AAEL000496-RB	0	288.69	-9.17338	-10.5409	-18.9046	1.04503e-79	2.1959e-79	4.55138e-81	TRUE
AAEL006498-RA	0	287.879	-9.16932	-10.5369	-18.884	1.54293e-79	3.23746e-79	6.71018e-81	TRUE
AAEL000183-RA	0	286.658	-9.16319	-10.5307	-18.853	2.77562e-79	5.81057e-79	1.20434e-80	TRUE
AAEL004905-RA	0	286.484	-9.16231	-10.5299	-18.8486	3.01805e-79	6.31626e-79	1.30915e-80	TRUE
AAEL012207-RB	0	279.637	-9.12741	-10.495	-18.6728	8.23433e-78	1.71052e-77	3.54534e-79	TRUE
AAEL002073-RA	0	275.862	-9.1078	-10.4754	-18.5747	5.14565e-77	1.06556e-76	2.20856e-78	TRUE
AAEL008303-RA	0	272.549	-9.09037	-10.4579	-18.4879	2.58424e-76	5.33328e-76	1.10541e-77	TRUE
AAEL006425-RA	0	270.103	-9.07737	-10.4449	-18.4233	8.53714e-76	1.75589e-75	3.63938e-77	TRUE
AAEL009567-RA	0	269.572	-9.07453	-10.4421	-18.4093	1.107e-75	2.2762e-75	4.71781e-77	TRUE
AAEL001306-RA	0	422.591	-9.0634	-10.431	-23.0693	9.42369e-118	2.46846e-117	5.1163e-119	TRUE
AAEL014877-RA	0	265.896	-9.05472	-10.4223	-18.3114	6.71377e-75	1.37601e-74	2.85201e-76	TRUE
AAEL007465-RA	0	229.339	-9.03983	-10.4074	-17.0257	5.29954e-65	1.02405e-64	2.12251e-66	TRUE
AAEL007614-RA	0	262.821	-9.03794	-10.4055	-18.2288	3.0485e-74	6.22262e-74	1.28974e-75	TRUE
AAEL007553-RA	0	257.862	-9.01046	-10.378	-18.0943	3.5341e-73	7.16961e-73	1.48602e-74	TRUE
AAEL017468-RA	0	256.41	-9.00231	-10.3699	-18.0546	7.25995e-73	1.46893e-72	3.0445e-74	TRUE
AAEL002954-RA	0	254.955	-8.9941	-10.3617	-18.0146	1.49528e-72	3.01958e-72	6.25858e-74	TRUE
AAEL015443-RA	0	253.153	-8.98387	-10.3514	-17.965	3.66458e-72	7.38595e-72	1.53086e-73	TRUE
AAEL004498-RA	0	245.902	-8.94194	-10.3095	-17.7627	1.37486e-70	2.74331e-70	5.68598e-72	TRUE
AAEL008085-RA	0	244.004	-8.93076	-10.2983	-17.7091	3.56785e-70	7.10837e-70	1.47333e-71	TRUE
AAEL009467-RA	0	241.87	-8.91809	-10.2856	-17.6485	1.04496e-69	2.07681e-69	4.30453e-71	TRUE
AAEL005756-RA	2.36128	1127.51	-8.89936	-10.2669	-38.1589	0	0	0	TRUE
AAEL006866-RA	0	235.855	-8.88176	-10.2493	-17.4758	2.19095e-68	4.31961e-68	8.9531e-70	TRUE
AAEL009805-RA	0	234.117	-8.87109	-10.2386	-17.4253	5.29882e-68	1.04287e-67	2.16151e-69	TRUE
AAEL004330-RA	0	222.116	-8.86419	-10.2317	-16.9817	1.12176e-64	2.16331e-64	4.48383e-66	TRUE
AAEL006572-RB	0	232.113	-8.85868	-10.2262	-17.3669	1.47024e-67	2.88386e-67	5.97728e-69	TRUE
AAEL014742-RA	0	231.939	-8.8576	-10.2252	-17.3618	1.60665e-67	3.15014e-67	6.52919e-69	TRUE
AAEL006060-RA	0	223.684	-8.80532	-10.1729	-17.1172	1.10427e-65	2.14464e-65	4.44512e-67	TRUE
AAEL009980-RA	0	221.675	-8.7923	-10.1599	-17.0568	3.11127e-65	6.02641e-65	1.24907e-66	TRUE
AAEL009920-RA	0	221.541	-8.79143	-10.159	-17.0528	3.33413e-65	6.45636e-65	1.33819e-66	TRUE
AAEL009556-RA	0	220.859	-8.78698	-10.1545	-17.0322	4.74213e-65	9.16703e-65	1.90002e-66	TRUE
AAEL005731-RA	0	216.535	-8.75846	-10.126	-16.9006	4.45604e-64	8.5572e-64	1.77362e-65	TRUE
AAEL000610-RA	0	213.628	-8.73896	-10.1065	-16.8111	2.02311e-63	3.86978e-63	8.02077e-65	TRUE
AAEL005949-RA	0	209.009	-8.70742	-10.075	-16.6673	2.26478e-62	4.30491e-62	8.92265e-64	TRUE
AAEL001136-RA	4.7619	1976.19	-8.69697	-10.0645	-51.2902	0	0	0	TRUE
AAEL006572-RA	0	206.628	-8.69089	-10.0584	-16.5924	7.91036e-62	1.49891e-61	3.10675e-63	TRUE
AAEL006055-RA	0	206.119	-8.68733	-10.0549	-16.5763	1.03402e-61	1.95654e-61	4.05527e-63	TRUE
AAEL012429-RA	0	205.323	-8.68175	-10.0493	-16.5511	1.57259e-61	2.97096e-61	6.15781e-63	TRUE
AAEL004133-RA	0	204.51	-8.67603	-10.0436	-16.5253	2.41425e-61	4.5575e-61	9.44618e-63	TRUE
AAEL013184-RA	0	204.137	-8.67339	-10.0409	-16.5134	2.93942e-61	5.54745e-61	1.1498e-62	TRUE
AAEL006572-RC	0	203.771	-8.6708	-10.0384	-16.5017	3.56596e-61	6.72294e-61	1.39344e-62	TRUE
AAEL017480-RA	0	202.202	-8.65965	-10.0272	-16.4516	8.17283e-61	1.53665e-60	3.18497e-62	TRUE
AAEL010215-RA	0	72.0393	-8.62936	-9.99692	-9.84158	7.45288e-23	1.07778e-22	2.23389e-24	TRUE
AAEL013602-RA	0	196.753	-8.62024	-9.9878	-16.2754	1.47625e-59	2.75184e-59	5.70365e-61	TRUE
AAEL000356-RA	0	196.517	-8.61851	-9.98607	-16.2677	1.67418e-59	3.11959e-59	6.46587e-61	TRUE
AAEL000256-RA	0	196.417	-8.61778	-9.98533	-16.2644	1.76587e-59	3.28961e-59	6.81827e-61	TRUE
AAEL011890-RA	1.5015	588.589	-8.61471	-9.98227	-28.1613	1.74472e-174	6.05146e-174	1.25427e-175	TRUE
AAEL017525-RA	0	194.969	-8.6071	-9.97466	-16.217	3.82511e-59	7.10936e-59	1.47353e-60	TRUE
AAEL004658-RA	0	212.171	-8.59619	-9.96374	-16.9308	2.6695e-64	5.13588e-64	1.0645e-65	TRUE
AAEL012667-RA	0	193.262	-8.59441	-9.96197	-16.1608	9.53294e-59	1.76728e-58	3.66299e-60	TRUE
AAEL015577-RA	0	192.308	-8.58727	-9.95483	-16.1292	1.58955e-58	2.94195e-58	6.09768e-60	TRUE
AAEL001850-RB	0	189.169	-8.56353	-9.93109	-16.0247	8.5895e-58	1.58271e-57	3.28043e-59	TRUE
AAEL001840-RA	0	248.34	-8.54689	-9.91445	-18.3828	1.80307e-75	3.70379e-75	7.67672e-77	TRUE
AAEL010027-RA	1.78359	666.468	-8.54561	-9.91316	-30.1175	2.85665e-199	1.09255e-198	2.26449e-200	TRUE
AAEL001850-RA	0	184.249	-8.52551	-9.89307	-15.8585	1.22721e-56	2.24536e-56	4.65389e-58	TRUE
AAEL013297-RA	0	182.085	-8.50847	-9.87602	-15.7845	3.97643e-56	7.25359e-56	1.50343e-57	TRUE
AAEL007262-RA	0	181.818	-8.50635	-9.87391	-15.7754	4.59833e-56	8.38384e-56	1.73769e-57	TRUE
AAEL004209-RA	4.05515	1461.48	-8.49346	-9.86102	-44.7672	0	0	0	TRUE
AAEL009455-RA	0	176.845	-8.46634	-9.8339	-15.6029	6.95875e-55	1.26022e-54	2.61202e-56	TRUE
AAEL009404-RA	0	174.569	-8.44765	-9.81521	-15.5229	2.42923e-54	4.38187e-54	9.08216e-56	TRUE
AAEL004451-RA	0	174.081	-8.44361	-9.81117	-15.5056	3.17777e-54	5.72855e-54	1.18734e-55	TRUE
AAEL010850-RA	0	171.477	-8.42187	-9.78943	-15.4131	1.33678e-53	2.40387e-53	4.98242e-55	TRUE
AAEL006007-RA	0	163.043	-8.34911	-9.71666	-15.1068	1.45982e-51	2.59912e-51	5.38711e-53	TRUE
AAEL014668-RA	0	160.694	-8.32817	-9.69573	-15.0197	5.45579e-51	9.6794e-51	2.00622e-52	TRUE
AAEL001189-RA	0	160.35	-8.32508	-9.69264	-15.0069	6.62048e-51	1.17357e-50	2.43243e-52	TRUE
AAEL007582-RA	0	160.313	-8.32475	-9.6923	-15.0055	6.75975e-51	1.19811e-50	2.48329e-52	TRUE
AAEL002807-RA	0	160	-8.32193	-9.68948	-14.9938	8.06186e-51	1.42821e-50	2.9602e-52	TRUE
AAEL003512-RA	1.64609	526.337	-8.3208	-9.68836	-27.1968	7.08539e-163	2.33096e-162	4.83131e-164	TRUE
AAEL009171-RA	0	159.649	-8.31876	-9.68632	-14.9807	9.82369e-51	1.7399e-50	3.60624e-52	TRUE
AAEL013233-RA	0	120.287	-8.31742	-9.68497	-13.0046	1.15155e-38	1.87807e-38	3.89261e-40	TRUE
AAEL014591-RA	0	76.7375	-8.31288	-9.68044	-10.3904	2.74333e-25	4.06407e-25	8.42346e-27	TRUE
AAEL001817-RA	0	158.798	-8.31105	-9.6786	-14.9487	1.58707e-50	2.80835e-50	5.82043e-52	TRUE
AAEL005332-RA	0	158.798	-8.31105	-9.6786	-14.9487	1.58707e-50	2.80835e-50	5.82043e-52	TRUE
AAEL009889-RA	0	158.065	-8.30437	-9.67193	-14.9212	2.40031e-50	4.243e-50	8.79433e-52	TRUE
AAEL009483-RA	0	281.501	-8.29921	-9.66676	-19.9197	2.74875e-88	6.06373e-88	1.25681e-89	TRUE
AAEL008054-RA	0	153.756	-8.2645	-9.63205	-14.7573	2.76e-49	4.83714e-49	1.00258e-50	TRUE
AAEL009645-RA	0	153.107	-8.2584	-9.62595	-14.7324	3.99322e-49	6.99174e-49	1.44916e-50	TRUE
AAEL015670-RA	0	151.8	-8.24603	-9.61358	-14.682	8.41232e-49	1.47009e-48	3.047e-50	TRUE
AAEL011612-RB	0	151.426	-8.24247	-9.61003	-14.6675	1.04147e-48	1.81869e-48	3.76955e-50	TRUE
AAEL005251-RA	0	150.617	-8.23474	-9.6023	-14.6361	1.65361e-48	2.88421e-48	5.978e-50	TRUE
AAEL010850-RF	0	148.845	-8.21767	-9.58522	-14.5669	4.56256e-48	7.93612e-48	1.64489e-49	TRUE
AAEL017730-RA	0	148.148	-8.2109	-9.57845	-14.5395	6.80701e-48	1.18218e-47	2.45026e-49	TRUE
AAEL010850-RH	0	147.99	-8.20936	-9.57691	-14.5333	7.4537e-48	1.29395e-47	2.68176e-49	TRUE
AAEL010850-RI	0	147.99	-8.20936	-9.57691	-14.5333	7.4537e-48	1.29395e-47	2.68176e-49	TRUE
AAEL006349-RA	0	147.179	-8.20143	-9.56898	-14.5013	1.18812e-47	2.05973e-47	4.26913e-49	TRUE
AAEL009645-RB	0	146.488	-8.19464	-9.56219	-14.474	1.76854e-47	3.06413e-47	6.35092e-49	TRUE
AAEL008802-RA	0	145.861	-8.18845	-9.55601	-14.4491	2.53836e-47	4.39423e-47	9.10778e-49	TRUE
AAEL013027-RA	0	144.481	-8.17474	-9.54229	-14.3942	5.63095e-47	9.72594e-47	2.01586e-48	TRUE
AAEL005741-RA	0	143.702	-8.16694	-9.53449	-14.363	8.83668e-47	1.52485e-46	3.16051e-48	TRUE
AAEL011620-RA	0	143.403	-8.16393	-9.53149	-14.351	1.0507e-46	1.81222e-46	3.75613e-48	TRUE
AAEL014741-RA	0	141.946	-8.1492	-9.51675	-14.2922	2.44599e-46	4.20584e-46	8.71731e-48	TRUE
AAEL011037-RA	0	141.844	-8.14816	-9.51572	-14.2881	2.59527e-46	4.46146e-46	9.24713e-48	TRUE
AAEL013703-RA	0	141.542	-8.14509	-9.51264	-14.2759	3.09302e-46	5.31588e-46	1.10181e-47	TRUE
AAEL003841-RA	0	141.414	-8.14378	-9.51134	-14.2707	3.33191e-46	5.72475e-46	1.18648e-47	TRUE
AAEL003857-RA	0	141.414	-8.14378	-9.51134	-14.2707	3.33191e-46	5.72475e-46	1.18648e-47	TRUE
AAEL006200-RA	0	141.28	-8.14241	-9.50997	-14.2653	3.60184e-46	6.18746e-46	1.28245e-47	TRUE
AAEL005480-RA	0	140.504	-8.13447	-9.50202	-14.2337	5.65733e-46	9.7099e-46	2.01242e-47	TRUE
AAEL011943-RA	0	140.504	-8.13447	-9.50202	-14.2337	5.65733e-46	9.7099e-46	2.01242e-47	TRUE
AAEL002309-RA	0	140.271	-8.13207	-9.49963	-14.2243	6.47951e-46	1.11178e-45	2.30434e-47	TRUE
AAEL017303-RA	0	139.36	-8.12267	-9.49023	-14.187	1.10204e-45	1.88758e-45	3.91232e-47	TRUE
AAEL010956-RA	0	248.425	-8.10853	-9.47608	-18.96	3.65424e-80	7.70193e-80	1.59635e-81	TRUE
AAEL003422-RA	0	135.739	-8.08469	-9.45225	-14.0376	9.18038e-45	1.56506e-44	3.24385e-46	TRUE
AAEL007207-RA	0	266.272	-8.07682	-9.44437	-19.6713	3.7986e-86	8.29926e-86	1.72016e-87	TRUE
AAEL015665-RA	0	134.122	-8.0674	-9.43496	-13.97	2.37698e-44	4.0423e-44	8.37835e-46	TRUE
AAEL013586-RA	0	134.021	-8.06632	-9.43387	-13.9657	2.52275e-44	4.2882e-44	8.88801e-46	TRUE
AAEL007363-RA	0	133.845	-8.06442	-9.43198	-13.9583	2.79853e-44	4.75642e-44	9.85847e-46	TRUE
AAEL005555-RA	0	133.333	-8.05889	-9.42645	-13.9368	3.78519e-44	6.42961e-44	1.33264e-45	TRUE
AAEL005887-RA	0	132.353	-8.04825	-9.4158	-13.8954	6.75292e-44	1.14506e-43	2.37334e-45	TRUE
AAEL005841-RA	8.47458	2225.99	-8.03709	-9.40465	-57.0285	0	0	0	TRUE
AAEL001863-RA	0	131.306	-8.03679	-9.40435	-13.851	1.25491e-43	2.12295e-43	4.40016e-45	TRUE
AAEL005044-RA	0	38.6495	-8.02791	-9.39547	-7.51914	5.51385e-14	7.32498e-14	1.51822e-15	TRUE
AAEL012933-RA	0	130.435	-8.02719	-9.39474	-13.8138	2.10334e-43	3.55248e-43	7.36311e-45	TRUE
AAEL017350-RA	0	130.334	-8.02607	-9.39363	-13.8095	2.23328e-43	3.77107e-43	7.81618e-45	TRUE
AAEL002164-RA	0	129.078	-8.0121	-9.37966	-13.7556	4.71114e-43	7.93673e-43	1.64502e-44	TRUE
AAEL005460-RA	0	128.872	-8.0098	-9.37735	-13.7468	5.32565e-43	8.96991e-43	1.85916e-44	TRUE
AAEL010850-RG	0	128.562	-8.00632	-9.37388	-13.7334	6.40534e-43	1.0776e-42	2.2335e-44	TRUE
AAEL005432-RB	0	56.3968	-8.00562	-9.37318	-9.09639	9.33819e-20	1.31352e-19	2.72248e-21	TRUE
AAEL005432-RA	0	57.2256	-8.00562	-9.37318	-9.16299	5.04794e-20	7.128e-20	1.4774e-21	TRUE
AAEL004761-RA	0	100	-8	-9.36756	-12.1173	8.55686e-34	1.35282e-33	2.80395e-35	TRUE
AAEL009856-RA	0	127.944	-7.99937	-9.36692	-13.7067	9.25788e-43	1.55605e-42	3.22518e-44	TRUE
AAEL001046-RA	0	127.604	-7.99553	-9.36309	-13.692	1.13398e-42	1.90465e-42	3.94771e-44	TRUE
AAEL008410-RA	0	127.292	-7.992	-9.35955	-13.6784	1.36614e-42	2.29301e-42	4.75265e-44	TRUE
AAEL009599-RA	0	126.025	-7.97757	-9.34512	-13.6232	2.9141e-42	4.88052e-42	1.01157e-43	TRUE
AAEL012014-RA	0	125.502	-7.97157	-9.33912	-13.6003	3.98622e-42	6.66842e-42	1.38214e-43	TRUE
AAEL001049-RA	0	125.382	-7.97019	-9.33774	-13.5951	4.2835e-42	7.16409e-42	1.48488e-43	TRUE
AAEL006978-RA	0	95.9693	-7.96579	-9.33334	-11.8975	1.21915e-32	1.91188e-32	3.9627e-34	TRUE
AAEL015239-RA	0	124.733	-7.9627	-9.33026	-13.5666	6.32229e-42	1.05642e-41	2.18961e-43	TRUE
AAEL013613-RA	0	124.159	-7.95605	-9.3236	-13.5413	8.9248e-42	1.48941e-41	3.08705e-43	TRUE
AAEL003135-RA	0	123.293	-7.94595	-9.3135	-13.5029	1.50252e-41	2.50518e-41	5.1924e-43	TRUE
AAEL008651-RA	0	122.823	-7.94044	-9.30799	-13.4821	1.99419e-41	3.32114e-41	6.88362e-43	TRUE
AAEL003279-RA	0	122.677	-7.93872	-9.30628	-13.4756	2.17762e-41	3.62539e-41	7.51422e-43	TRUE
AAEL006398-RA	0	121.662	-7.92673	-9.29429	-13.4303	4.01773e-41	6.682e-41	1.38496e-42	TRUE
AAEL004169-RA	0	121.359	-7.92314	-9.29069	-13.4167	4.82499e-41	8.0145e-41	1.66114e-42	TRUE
AAEL006215-RA	0	121.212	-7.92139	-9.28894	-13.4101	5.27341e-41	8.75634e-41	1.8149e-42	TRUE
AAEL011809-RA	0	120.698	-7.91526	-9.28281	-13.3871	7.19673e-41	1.19377e-40	2.47429e-42	TRUE
AAEL012644-RA	0	120.419	-7.91192	-9.27948	-13.3745	8.52115e-41	1.4125e-40	2.92764e-42	TRUE
AAEL013629-RA	0	120.363	-7.91125	-9.2788	-13.372	8.81513e-41	1.46106e-40	3.0283e-42	TRUE
AAEL005652-RA	0	120.219	-7.90952	-9.27708	-13.3655	9.61867e-41	1.59334e-40	3.30246e-42	TRUE
AAEL007216-RA	0	119.497	-7.90083	-9.26839	-13.3329	1.4902e-40	2.4632e-40	5.1054e-42	TRUE
AAEL008520-RA	0	118.421	-7.88778	-9.25534	-13.284	2.86508e-40	4.72881e-40	9.80126e-42	TRUE
AAEL003513-RA	0	118.28	-7.88606	-9.25362	-13.2776	3.12167e-40	5.14822e-40	1.06706e-41	TRUE
AAEL004646-RA	0	118.05	-7.88325	-9.25081	-13.2671	3.59065e-40	5.91764e-40	1.22653e-41	TRUE
AAEL006439-RA	0	116.904	-7.86918	-9.23674	-13.2147	7.21925e-40	1.18723e-39	2.46073e-41	TRUE
AAEL003832-RA	0	116.667	-7.86625	-9.23381	-13.2038	8.34284e-40	1.37123e-39	2.84211e-41	TRUE
AAEL012024-RA	0	116.208	-7.86057	-9.22812	-13.1827	1.10426e-39	1.81375e-39	3.7593e-41	TRUE
AAEL005664-RA	0	115.991	-7.85787	-9.22543	-13.1727	1.26089e-39	2.07055e-39	4.29155e-41	TRUE
AAEL003240-RA	0	115.942	-7.85726	-9.22482	-13.1704	1.29924e-39	2.13304e-39	4.42108e-41	TRUE
AAEL010951-RA	0	180.751	-7.85175	-9.2193	-16.4503	8.34499e-61	1.56882e-60	3.25164e-62	TRUE
AAEL006353-RA	0	115.453	-7.85116	-9.21872	-13.1478	1.75233e-39	2.87366e-39	5.95614e-41	TRUE
AAEL011604-RA	0	114.04	-7.8334	-9.20095	-13.0821	4.16704e-39	6.82279e-39	1.41414e-40	TRUE
AAEL017228-RA	0	113.734	-7.82952	-9.19708	-13.0678	5.02868e-39	8.22896e-39	1.70559e-40	TRUE
AAEL011268-RA	0	113.506	-7.82662	-9.19418	-13.0572	5.78509e-39	9.46143e-39	1.96104e-40	TRUE
AAEL000640-RB	0	83.0285	-7.82655	-9.19411	-11.1675	5.88331e-29	8.98067e-29	1.86139e-30	TRUE
AAEL008430-RA	0	113.475	-7.82623	-9.19379	-13.0557	5.89639e-39	9.64022e-39	1.9981e-40	TRUE
AAEL001914-RA	0	75.3189	-7.8223	-9.18986	-10.6393	1.95643e-26	2.92751e-26	6.06775e-28	TRUE
AAEL009219-RA	0	113.024	-7.82049	-9.18804	-13.0346	7.78148e-39	1.27122e-38	2.63482e-40	TRUE
AAEL012668-RA	0	113.014	-7.82036	-9.18791	-13.0341	7.82952e-39	1.27878e-38	2.65049e-40	TRUE
AAEL010309-RA	0	112.994	-7.8201	-9.18766	-13.0332	7.92648e-39	1.29433e-38	2.68272e-40	TRUE
AAEL000507-RA	0	218.508	-7.81699	-9.18454	-18.1277	1.92653e-73	3.91379e-73	8.11199e-75	TRUE
AAEL011297-RB	0	112.708	-7.81645	-9.184	-13.0197	9.45252e-39	1.543e-38	3.19813e-40	TRUE
AAEL010511-RA	0	112.228	-7.81029	-9.17784	-12.9971	1.27055e-38	2.07169e-38	4.29393e-40	TRUE
AAEL006269-RA	0	110.891	-7.80735	-9.17491	-12.9219	3.38679e-38	5.5112e-38	1.14229e-39	TRUE
AAEL000640-RA	0	106.393	-7.8009	-9.16845	-12.6624	9.55771e-37	1.54015e-36	3.19221e-38	TRUE
AAEL010850-RB	0	111.465	-7.80045	-9.168	-12.961	2.03448e-38	3.31433e-38	6.8695e-40	TRUE
AAEL010850-RD	0	110.828	-7.79218	-9.15973	-12.9308	3.0159e-38	4.90958e-38	1.01754e-39	TRUE
AAEL010850-RE	0	110.828	-7.79218	-9.15973	-12.9308	3.0159e-38	4.90958e-38	1.01754e-39	TRUE
AAEL005182-RA	0	126.457	-7.76155	-9.12911	-13.8396	1.47053e-43	2.48686e-43	5.15442e-45	TRUE
AAEL014244-RA	0	107.809	-7.75233	-9.11989	-12.786	1.96366e-37	3.18117e-37	6.5935e-39	TRUE
AAEL003873-RA	0	107.343	-7.74608	-9.11364	-12.7634	2.62519e-37	4.25003e-37	8.8089e-39	TRUE
AAEL007418-RA	2.94985	630.531	-7.73978	-9.10734	-30.9461	2.8627e-210	1.14163e-209	2.36622e-211	TRUE
AAEL005625-RA	0	106.702	-7.73744	-9.105	-12.7322	3.91592e-37	6.3319e-37	1.31239e-38	TRUE
AAEL013171-RA	1.96078	416.176	-7.72962	-9.09718	-25.1577	1.16285e-139	3.38919e-139	7.02467e-141	TRUE
AAEL017404-RA	0	105.744	-7.72443	-9.09199	-12.6854	7.12657e-37	1.1503e-36	2.38418e-38	TRUE
AAEL009985-RA	1.25786	265.409	-7.7211	-9.08866	-20.1013	7.18216e-90	1.60185e-89	3.32011e-91	TRUE
AAEL003638-RA	0	105.145	-7.71624	-9.08379	-12.656	1.03699e-36	1.67047e-36	3.46234e-38	TRUE
AAEL014516-RA	0	104.706	-7.7102	-9.07776	-12.6343	1.36555e-36	2.19876e-36	4.55731e-38	TRUE
AAEL010545-RA	0	104.326	-7.70495	-9.07251	-12.6156	1.7333e-36	2.78752e-36	5.7776e-38	TRUE
AAEL009346-RA	0	42.0712	-7.70044	-9.068	-8.01357	1.11425e-15	1.50832e-15	3.12624e-17	TRUE
AAEL005763-RA	0	67.4927	-7.69349	-9.06104	-10.1544	3.16904e-24	4.65214e-24	9.64233e-26	TRUE
AAEL006210-RA	0	103.281	-7.69043	-9.05799	-12.5637	3.34325e-36	5.36718e-36	1.11244e-37	TRUE
AAEL009492-RA	0	103.004	-7.68656	-9.05411	-12.5499	3.98026e-36	6.38631e-36	1.32367e-37	TRUE
AAEL010151-RA	0	102.872	-7.68471	-9.05226	-12.5433	4.32538e-36	6.93775e-36	1.43797e-37	TRUE
AAEL013505-RA	0	102.629	-7.68129	-9.04885	-12.5312	5.0412e-36	8.08234e-36	1.6752e-37	TRUE
AAEL006222-RA	0	98.7026	-7.66889	-9.03644	-12.2987	9.20549e-35	1.46427e-34	3.03495e-36	TRUE
AAEL003499-RA	0	58.8065	-7.66534	-9.03289	-9.49519	2.19809e-21	3.13884e-21	6.50577e-23	TRUE
AAEL003873-RB	0	101.275	-7.66213	-9.02969	-12.4632	1.18534e-35	1.89603e-35	3.92984e-37	TRUE
AAEL012794-RA	0	88.1201	-7.66178	-9.02933	-11.6259	3.045e-31	4.72434e-31	9.79199e-33	TRUE
AAEL007197-RA	1.34454	271.933	-7.65999	-9.02755	-20.4252	9.97639e-93	2.26248e-92	4.68936e-94	TRUE
AAEL007703-RA	0	101.03	-7.65864	-9.0262	-12.4508	1.38408e-35	2.21198e-35	4.5847e-37	TRUE
AAEL010850-RC	0	99.6016	-7.6381	-9.00565	-12.3783	3.42334e-35	5.46144e-35	1.13198e-36	TRUE
AAEL007117-RA	0	99.2806	-7.63344	-9.001	-12.362	4.19782e-35	6.69335e-35	1.38731e-36	TRUE
AAEL001851-RA	0	99.0244	-7.62971	-8.99727	-12.3489	4.94047e-35	7.87404e-35	1.63203e-36	TRUE
AAEL004319-RA	0	97.0626	-7.60084	-8.9684	-12.2478	1.72579e-34	2.73825e-34	5.67549e-36	TRUE
AAEL001864-RA	9.1954	1773.56	-7.59152	-8.95908	-52.385	0	0	0	TRUE
AAEL009466-RA	0	95.9693	-7.5845	-8.95206	-12.1909	3.47453e-34	5.50571e-34	1.14115e-35	TRUE
AAEL001524-RA	0	95.2381	-7.57347	-8.94102	-12.1526	5.55424e-34	8.79165e-34	1.82222e-35	TRUE
AAEL010348-RA	0	94.6413	-7.5644	-8.93195	-12.1212	8.15065e-34	1.28888e-33	2.67142e-35	TRUE
AAEL012775-RA	0	94.6143	-7.56399	-8.93154	-12.1198	8.29343e-34	1.31132e-33	2.71793e-35	TRUE
AAEL006069-RA	0	92.1053	-7.56224	-8.9298	-11.9593	5.80308e-33	9.12404e-33	1.89111e-34	TRUE
AAEL010513-RA	0	93.3702	-7.54489	-8.91245	-12.054	1.84851e-33	2.91612e-33	6.04415e-35	TRUE
AAEL007502-RA	0	93.0376	-7.53974	-8.9073	-12.0363	2.29125e-33	3.61261e-33	7.48774e-35	TRUE
AAEL007703-RB	0	92.68	-7.53419	-8.90174	-12.0172	2.88684e-33	4.54922e-33	9.42903e-35	TRUE
AAEL017444-RA	0	92.5926	-7.53282	-8.90038	-12.0125	3.05467e-33	4.81213e-33	9.97394e-35	TRUE
AAEL008079-RA	0	131.579	-7.53138	-8.89894	-14.3211	1.61514e-46	2.78015e-46	5.76232e-48	TRUE
AAEL000237-RA	0	167.572	-7.53138	-8.89893	-16.1616	9.40879e-59	1.74449e-58	3.61575e-60	TRUE
AAEL017934-RA	0	92.1053	-7.52521	-8.89277	-11.9864	4.18694e-33	6.59014e-33	1.36592e-34	TRUE
AAEL003954-RA	0	91.5348	-7.51625	-8.8838	-11.9557	6.05946e-33	9.52407e-33	1.97402e-34	TRUE
AAEL017489-RA	4.11523	753.086	-7.5157	-8.88325	-34.2942	9.58349e-258	4.55826e-257	9.44775e-259	TRUE
AAEL007220-RA	0	91.3642	-7.51356	-8.88111	-11.9465	6.76843e-33	1.06338e-32	2.20404e-34	TRUE
AAEL010205-RB	3.76749	687.298	-7.51119	-8.87874	-32.771	1.52593e-235	6.70397e-235	1.38951e-236	TRUE
AAEL010205-RE	3.83562	699.178	-7.51006	-8.87761	-33.0553	1.30701e-239	5.84442e-239	1.21135e-240	TRUE
AAEL013885-RA	1.82482	332.117	-7.50779	-8.87535	-22.7851	6.43806e-115	1.66042e-114	3.4415e-116	TRUE
AAEL001770-RA	1.10926	200.776	-7.49985	-8.8674	-17.7244	2.71909e-70	5.41957e-70	1.1233e-71	TRUE
AAEL003720-RA	4.60829	833.443	-7.49871	-8.86626	-36.1146	1.33625e-285	6.97784e-285	1.44627e-286	TRUE
AAEL017124-RA	0	90.0901	-7.4933	-8.86085	-11.8775	1.54907e-32	2.42822e-32	5.0329e-34	TRUE
AAEL011263-RA	0	90.0716	-7.493	-8.86056	-11.8765	1.56784e-32	2.45738e-32	5.09333e-34	TRUE
AAEL002626-RA	0	90.0383	-7.49247	-8.86002	-11.8747	1.6022e-32	2.51096e-32	5.20439e-34	TRUE
AAEL010748-RA	0	89.9358	-7.49082	-8.85838	-11.8691	1.71278e-32	2.68369e-32	5.5624e-34	TRUE
AAEL002776-RA	0	89.7379	-7.48765	-8.8552	-11.8583	1.94845e-32	3.05196e-32	6.32571e-34	TRUE
AAEL013104-RA	0	89.1473	-7.47812	-8.84568	-11.826	2.86386e-32	4.48053e-32	9.28664e-34	TRUE
AAEL007448-RA	0	88.5201	-7.46793	-8.83549	-11.7916	4.31396e-32	6.74343e-32	1.39769e-33	TRUE
AAEL001338-RA	0	88.1024	-7.46111	-8.82867	-11.7685	5.66944e-32	8.85941e-32	1.83626e-33	TRUE
AAEL004149-RA	11.4023	2008.59	-7.46071	-8.82827	-56.1935	0	0	0	TRUE
AAEL003538-RA	0	87.6424	-7.45356	-8.82111	-11.7431	7.66266e-32	1.19357e-31	2.47388e-33	TRUE
AAEL017513-RA	0	154.321	-7.45121	-8.81877	-15.5847	9.24597e-55	1.67194e-54	3.46538e-56	TRUE
AAEL017146-RA	4.5045	779.279	-7.43463	-8.80219	-35.0561	3.14381e-269	1.55313e-268	3.21913e-270	TRUE
AAEL013991-RA	0	86.0215	-7.42663	-8.79418	-11.6527	2.22207e-31	3.4516e-31	7.15402e-33	TRUE
AAEL010720-RA	3.92157	674.51	-7.42626	-8.79382	-32.6308	1.49832e-233	6.51776e-233	1.35092e-234	TRUE
AAEL007603-RA	0	85.1064	-7.4112	-8.77875	-11.6012	4.06193e-31	6.29876e-31	1.30552e-32	TRUE
AAEL008304-RA	0	84.5771	-7.4022	-8.76975	-11.5713	5.76199e-31	8.92645e-31	1.85016e-32	TRUE
AAEL004581-RA	0	84.2491	-7.39659	-8.76415	-11.5527	7.15782e-31	1.10818e-30	2.29689e-32	TRUE
AAEL012571-RA	0	84.0183	-7.39263	-8.76019	-11.5395	8.33921e-31	1.29026e-30	2.67428e-32	TRUE
AAEL010366-RA	0	83.685	-7.3869	-8.75445	-11.5205	1.03994e-30	1.60715e-30	3.33108e-32	TRUE
AAEL004411-RA	0	83.3333	-7.38082	-8.74838	-11.5004	1.31307e-30	2.02753e-30	4.20239e-32	TRUE
AAEL010205-RD	4.23729	705.811	-7.38	-8.74755	-33.4711	1.27174e-245	5.8007e-245	1.20229e-246	TRUE
AAEL010205-RF	4.26309	708.283	-7.37628	-8.74384	-33.537	1.39514e-246	6.38352e-246	1.32309e-247	TRUE
AAEL010205-RC	4.05093	673.032	-7.37628	-8.74383	-32.6917	2.04596e-234	8.94814e-234	1.85465e-235	TRUE
AAEL010205-RA	4.38596	728.07	-7.37504	-8.7426	-34.0047	1.90051e-253	8.89143e-253	1.8429e-254	TRUE
AAEL005849-RA	0	82.7616	-7.37089	-8.73845	-11.4676	1.9193e-30	2.96046e-30	6.13606e-32	TRUE
AAEL007527-RA	0	80.2529	-7.36632	-8.73388	-11.2955	1.38145e-29	2.12118e-29	4.39651e-31	TRUE
AAEL012138-RA	0	82.4068	-7.36469	-8.73225	-11.4472	2.42991e-30	3.74687e-30	7.76602e-32	TRUE
AAEL008750-RA	0	82.1918	-7.36092	-8.72848	-11.4347	2.80364e-30	4.32179e-30	8.95763e-32	TRUE
AAEL008427-RA	0	152.771	-7.35755	-8.72511	-15.5926	8.17321e-55	1.47888e-54	3.06522e-56	TRUE
AAEL012492-RA	0	81.8482	-7.35488	-8.72243	-11.4149	3.52452e-30	5.43072e-30	1.12561e-31	TRUE
AAEL005200-RA	0	81.621	-7.35087	-8.71842	-11.4017	4.10079e-30	6.31732e-30	1.30937e-31	TRUE
AAEL010872-RA	0	81.1321	-7.3422	-8.70976	-11.3733	5.68249e-30	8.74469e-30	1.81248e-31	TRUE
AAEL003086-RA	1.11359	180.401	-7.33985	-8.7074	-16.9616	1.57865e-64	3.0408e-64	6.30257e-66	TRUE
AAEL013130-RA	0	80.7018	-7.33453	-8.70208	-11.3481	7.57528e-30	1.16501e-29	2.41468e-31	TRUE
AAEL000788-RA	2.57599	414.735	-7.33092	-8.69848	-25.7312	5.23153e-146	1.59198e-145	3.29964e-147	TRUE
AAEL009835-RA	1.69205	272.42	-7.33092	-8.69847	-20.8542	1.3949e-96	3.23853e-96	6.71239e-98	TRUE
AAEL003392-RA	0	143.369	-7.32193	-8.68948	-15.1367	9.28144e-52	1.65352e-51	3.42719e-53	TRUE
AAEL002457-RA	0	79.7799	-7.31795	-8.68551	-11.294	1.40426e-29	2.15576e-29	4.46817e-31	TRUE
AAEL007769-RA	8.73908	1390.76	-7.31418	-8.68173	-47.1656	0	0	0	TRUE
AAEL007924-RA	0	79.5262	-7.31336	-8.68091	-11.2791	1.66473e-29	2.55319e-29	5.29192e-31	TRUE
AAEL001796-RA	0	56.7857	-7.31288	-8.68044	-9.53126	1.55391e-21	2.22113e-21	4.60367e-23	TRUE
AAEL014355-RA	0	79.4574	-7.31211	-8.67967	-11.275	1.74338e-29	2.67242e-29	5.53903e-31	TRUE
AAEL011685-RA	0	78.9474	-7.30282	-8.67038	-11.2448	2.45552e-29	3.7597e-29	7.7926e-31	TRUE
AAEL004883-RA	0	78.8406	-7.30087	-8.66842	-11.2385	2.63829e-29	4.03827e-29	8.36999e-31	TRUE
AAEL011542-RA	0	78.6885	-7.29808	-8.66564	-11.2295	2.92244e-29	4.47131e-29	9.26753e-31	TRUE
AAEL006100-RA	0	78.6164	-7.29676	-8.66431	-11.2252	3.06768e-29	4.69254e-29	9.72607e-31	TRUE
AAEL001467-RA	0	24.5927	-7.29462	-8.66217	-6.27904	3.40659e-10	4.29592e-10	8.90402e-12	TRUE
AAEL012860-RA	4.96032	772.817	-7.28355	-8.65111	-35.2214	9.39831e-272	4.67795e-271	9.69584e-273	TRUE
AAEL017167-RA	0	77.8085	-7.28186	-8.64941	-11.177	5.28642e-29	8.07291e-29	1.67325e-30	TRUE
AAEL014909-RA	0	77.748	-7.28073	-8.64829	-11.1733	5.50661e-29	8.40652e-29	1.74239e-30	TRUE
AAEL003741-RA	0	77.6202	-7.27836	-8.64592	-11.1657	6.00251e-29	9.16166e-29	1.89891e-30	TRUE
AAEL011297-RA	0	77.5937	-7.27787	-8.64542	-11.1641	6.11083e-29	9.32405e-29	1.93257e-30	TRUE
AAEL001949-RA	0	77.2798	-7.27202	-8.63958	-11.1452	7.55355e-29	1.15182e-28	2.38733e-30	TRUE
AAEL001097-RA	2.02977	313.261	-7.26991	-8.63746	-22.4421	1.52978e-111	3.86331e-111	8.00735e-113	TRUE
AAEL006962-RB	0	76.999	-7.26677	-8.63432	-11.1283	9.13212e-29	1.39165e-28	2.88443e-30	TRUE
AAEL000827-RA	0	76.9231	-7.26534	-8.6329	-11.1238	9.61307e-29	1.46433e-28	3.03507e-30	TRUE
AAEL005321-RA	1.16632	178.446	-7.25738	-8.62494	-16.9502	1.91736e-64	3.69175e-64	7.65176e-66	TRUE
AAEL001319-RA	0	76.2712	-7.25307	-8.62062	-11.0843	1.49462e-28	2.2722e-28	4.70951e-30	TRUE
AAEL001842-RA	0	76.087	-7.24958	-8.61713	-11.0732	1.6934e-28	2.57278e-28	5.33252e-30	TRUE
AAEL013053-RA	0	76.0728	-7.24931	-8.61686	-11.0723	1.70978e-28	2.5974e-28	5.38355e-30	TRUE
AAEL005621-RA	0	75.8377	-7.24484	-8.6124	-11.058	2.00541e-28	3.04428e-28	6.30978e-30	TRUE
AAEL013974-RA	4.42478	668.879	-7.24	-8.60755	-32.8494	1.15984e-236	5.111e-236	1.05934e-237	TRUE
AAEL005674-RA	2.37248	355.872	-7.22882	-8.59637	-23.9761	4.94283e-127	1.35595e-126	2.81043e-128	TRUE
AAEL008701-RA	0	74.9186	-7.22725	-8.59481	-11.0018	3.74516e-28	5.67877e-28	1.17702e-29	TRUE
AAEL007208-RA	0	74.7005	-7.22305	-8.5906	-10.9884	4.34468e-28	6.58507e-28	1.36487e-29	TRUE
AAEL017469-RA	0	74.5614	-7.22036	-8.58791	-10.9799	4.7765e-28	7.2358e-28	1.49974e-29	TRUE
AAEL002457-RB	0	74.2358	-7.21404	-8.5816	-10.9598	5.96361e-28	9.02942e-28	1.8715e-29	TRUE
AAEL017576-RA	7.69231	1141.03	-7.2127	-8.58026	-42.9712	0	0	0	TRUE
AAEL001062-RA	0	73.8363	-7.20626	-8.57381	-10.9351	7.83294e-28	1.18499e-27	2.45609e-29	TRUE
AAEL015058-RA	0	73.1707	-7.19319	-8.56075	-10.8937	1.23468e-27	1.86554e-27	3.86663e-29	TRUE
AAEL012902-RA	0	73.0337	-7.19049	-8.55805	-10.8852	1.35608e-27	2.04812e-27	4.24506e-29	TRUE
AAEL009173-RA	0	72.8761	-7.18737	-8.55493	-10.8754	1.51065e-27	2.27967e-27	4.725e-29	TRUE
AAEL001500-RA	0	72.7682	-7.18524	-8.55279	-10.8686	1.62657e-27	2.45384e-27	5.08599e-29	TRUE
AAEL003291-RA	1.40845	204.695	-7.18322	-8.55078	-18.2308	2.93878e-74	6.00033e-74	1.24367e-75	TRUE
AAEL000019-RA	0	72.0721	-7.17137	-8.53893	-10.8249	2.62234e-27	3.9495e-27	8.18601e-29	TRUE
AAEL003119-RA	2.04082	293.878	-7.16992	-8.53748	-21.8605	6.16973e-106	1.5074e-105	3.12433e-107	TRUE
AAEL017171-RA	0	71.7345	-7.1646	-8.53215	-10.8037	3.30715e-27	4.97678e-27	1.03152e-28	TRUE
AAEL017300-RA	0	76.6954	-7.15482	-8.52238	-11.1771	5.27772e-29	8.06048e-29	1.67067e-30	TRUE
AAEL002176-RA	0	71.2329	-7.15447	-8.52203	-10.7719	4.67064e-27	7.02356e-27	1.45575e-28	TRUE
AAEL003721-RA	0	71.161	-7.15301	-8.52057	-10.7674	4.9078e-27	7.37715e-27	1.52904e-28	TRUE
AAEL010438-RA	1.45138	204.644	-7.13955	-8.5071	-18.2732	1.35231e-74	2.76557e-74	5.73171e-76	TRUE
AAEL013585-RA	1.45138	204.644	-7.13955	-8.5071	-18.2732	1.35231e-74	2.76557e-74	5.73171e-76	TRUE
AAEL006339-RA	0	119.416	-7.11894	-8.4865	-13.9748	2.22271e-44	3.78039e-44	7.83549e-46	TRUE
AAEL006962-RA	0	69.2103	-7.11291	-8.48047	-10.6425	1.89002e-26	2.82872e-26	5.863e-28	TRUE
AAEL009869-RA	4.8608	672.485	-7.11216	-8.47972	-33.1755	2.42738e-241	1.09314e-240	2.26572e-242	TRUE
AAEL005920-RA	0	19.3603	-7.10852	-8.47608	-5.63014	1.80059e-08	2.21709e-08	4.59529e-10	TRUE
AAEL011038-RA	0	61.7674	-7.09803	-8.46559	-10.0622	8.11267e-24	1.18425e-23	2.45456e-25	TRUE
AAEL003560-RA	0	67.6447	-7.0799	-8.44746	-10.5406	5.61388e-26	8.37025e-26	1.73487e-27	TRUE
AAEL004669-RA	0	67.4406	-7.07555	-8.4431	-10.5272	6.47274e-26	9.64684e-26	1.99947e-27	TRUE
AAEL017412-RA	0	67.154	-7.0694	-8.43696	-10.5084	7.90638e-26	1.17763e-25	2.44083e-27	TRUE
AAEL017034-RA	0	69.9009	-7.06609	-8.43365	-10.7231	7.93346e-27	1.19006e-26	2.4666e-28	TRUE
AAEL017386-RA	0	52.5284	-7.06609	-8.43365	-9.29554	1.46466e-20	2.07867e-20	4.30839e-22	TRUE
AAEL014430-RA	0	66.6667	-7.05889	-8.42645	-10.4762	1.11151e-25	1.65336e-25	3.42687e-27	TRUE
AAEL001675-RA	0	66.1352	-7.04735	-8.4149	-10.4409	1.61272e-25	2.3945e-25	4.963e-27	TRUE
AAEL004187-RA	0	66.1232	-7.04708	-8.41464	-10.4401	1.62634e-25	2.41448e-25	5.00441e-27	TRUE
AAEL004717-RA	1.0582	139.683	-7.0444	-8.41196	-15.1762	5.08369e-52	9.0745e-52	1.88084e-53	TRUE
AAEL017334-RA	0	65.8777	-7.04172	-8.40927	-10.4237	1.93188e-25	2.86721e-25	5.94278e-27	TRUE
AAEL005040-RA	0	128.18	-7.03342	-8.40098	-14.5466	6.1408e-48	1.06698e-47	2.2115e-49	TRUE
AAEL011109-RA	2.76753	362.085	-7.03159	-8.39914	-24.4511	4.89406e-132	1.37283e-131	2.84541e-133	TRUE
AAEL010325-RA	0	65.2591	-7.02811	-8.39566	-10.3824	2.98313e-25	4.41841e-25	9.1579e-27	TRUE
AAEL001639-RA	0	65.0173	-7.02275	-8.39031	-10.3661	3.53624e-25	5.23658e-25	1.08537e-26	TRUE
AAEL001022-RB	2.39234	311.005	-7.02237	-8.38993	-22.6722	8.42224e-114	2.15763e-113	4.47206e-115	TRUE
AAEL012138-RB	0	84.3061	-7.02237	-8.38992	-11.8043	3.70903e-32	5.79845e-32	1.20183e-33	TRUE
AAEL010391-RA	0	34.778	-7.02237	-8.38992	-7.58163	3.41235e-14	4.5419e-14	9.41386e-16	TRUE
AAEL010783-RA	0	64.9627	-7.02154	-8.3891	-10.3624	3.67477e-25	5.44007e-25	1.12755e-26	TRUE
AAEL008478-RA	0	64.9264	-7.02073	-8.38829	-10.36	3.76988e-25	5.5803e-25	1.15661e-26	TRUE
AAEL002946-RA	0	64.8096	-7.01814	-8.38569	-10.3521	4.09303e-25	6.05555e-25	1.25511e-26	TRUE
AAEL010623-RA	0	117.486	-7.01122	-8.37878	-13.9433	3.45678e-44	5.87313e-44	1.2173e-45	TRUE
AAEL001960-RA	0	64.4567	-7.01026	-8.37781	-10.3283	5.24869e-25	7.7551e-25	1.60737e-26	TRUE
AAEL005358-RB	7.53425	969.178	-7.00715	-8.37471	-40.0562	0	0	0	TRUE
AAEL002743-RA	0	111.986	-7	-8.36756	-13.6212	2.99485e-42	5.0146e-42	1.03936e-43	TRUE
AAEL011004-RA	0	63.4731	-6.98807	-8.35563	-10.2614	1.05152e-24	1.55066e-24	3.21401e-26	TRUE
AAEL003128-RA	0	63.4548	-6.98766	-8.35521	-10.2602	1.06523e-24	1.57072e-24	3.25558e-26	TRUE
AAEL008784-RA	0	63.1579	-6.98089	-8.34845	-10.2398	1.31447e-24	1.93667e-24	4.01406e-26	TRUE
AAEL008227-RA	1.39082	175.243	-6.97728	-8.34483	-17.0602	2.93593e-65	5.68754e-65	1.17884e-66	TRUE
AAEL015095-RA	0	62.6866	-6.97009	-8.33764	-10.2075	1.83611e-24	2.70058e-24	5.5974e-26	TRUE
AAEL002126-RA	0	62.5978	-6.96804	-8.3356	-10.2013	1.95558e-24	2.87571e-24	5.9604e-26	TRUE
AAEL003511-RA	0	62.0239	-6.95475	-8.32231	-10.1617	2.94051e-24	4.31972e-24	8.95333e-26	TRUE
AAEL013224-RA	0	62.0155	-6.95456	-8.32211	-10.1611	2.95814e-24	4.34517e-24	9.0061e-26	TRUE
AAEL000405-RA	0	32.2791	-6.9542	-8.32175	-7.33092	2.28585e-13	3.01222e-13	6.24333e-15	TRUE
AAEL012831-RA	3.0541	376.527	-6.94586	-8.31342	-25.0489	1.79656e-138	5.1987e-138	1.07752e-139	TRUE
AAEL005160-RA	2.02943	249.112	-6.93958	-8.30713	-20.3813	2.45107e-92	5.54049e-92	1.14836e-93	TRUE
AAEL014719-RA	0	61.2526	-6.9367	-8.30426	-10.1079	5.09453e-24	7.47198e-24	1.54869e-25	TRUE
AAEL013987-RA	3.76412	459.222	-6.93074	-8.29829	-27.6853	1.05047e-168	3.55793e-168	7.37441e-170	TRUE
AAEL000940-RA	0	60.9613	-6.92982	-8.29738	-10.0875	6.27232e-24	9.18369e-24	1.90347e-25	TRUE
AAEL009247-RA	0	60.3865	-6.91615	-8.28371	-10.0471	9.46134e-24	1.38016e-23	2.86061e-25	TRUE
AAEL011639-RA	0	60.219	-6.91215	-8.2797	-10.0353	1.06672e-23	1.55528e-23	3.22357e-25	TRUE
AAEL002721-RA	1.74622	210.128	-6.91089	-8.27845	-18.747	2.04645e-78	4.26755e-78	8.8452e-80	TRUE
AAEL006777-RA	0	60.0858	-6.90895	-8.27651	-10.0258	1.17355e-23	1.71036e-23	3.545e-25	TRUE
AAEL009794-RA	0	59.9647	-6.90604	-8.2736	-10.0173	1.27999e-23	1.86511e-23	3.86576e-25	TRUE
AAEL008039-RA	0	59.9315	-6.90524	-8.2728	-10.0149	1.31083e-23	1.90986e-23	3.95851e-25	TRUE
AAEL017208-RA	0	59.7015	-6.8997	-8.26725	-9.99858	1.54603e-23	2.25186e-23	4.66735e-25	TRUE
AAEL008444-RA	0	59.6491	-6.89843	-8.26598	-9.99485	1.60529e-23	2.3376e-23	4.84482e-25	TRUE
AAEL011296-RA	0	59.6491	-6.89843	-8.26598	-9.99485	1.60529e-23	2.3376e-23	4.84482e-25	TRUE
AAEL012170-RA	0	59.5122	-6.89511	-8.26267	-9.9851	1.77114e-23	2.57768e-23	5.34267e-25	TRUE
AAEL001960-RB	0	59.5106	-6.89507	-8.26263	-9.98499	1.77317e-23	2.58039e-23	5.34828e-25	TRUE
AAEL005249-RA	0	45.4372	-6.89482	-8.26237	-8.72493	2.66339e-18	3.69988e-18	7.66863e-20	TRUE
AAEL007611-RA	0	59.4744	-6.8942	-8.26175	-9.98241	1.81989e-23	2.64811e-23	5.48865e-25	TRUE
AAEL017523-RA	0	59.4273	-6.89305	-8.26061	-9.97905	1.88254e-23	2.73871e-23	5.67644e-25	TRUE
AAEL005743-RA	0	59.3668	-6.89158	-8.25914	-9.97474	1.96619e-23	2.86013e-23	5.9281e-25	TRUE
AAEL007253-RA	0	59.2976	-6.8899	-8.25746	-9.9698	2.06647e-23	3.00511e-23	6.22858e-25	TRUE
AAEL015458-RA	0	59.2266	-6.88817	-8.25573	-9.96473	2.17471e-23	3.15935e-23	6.54829e-25	TRUE
AAEL004407-RA	0	59.0353	-6.88351	-8.25106	-9.95104	2.49558e-23	3.62441e-23	7.5122e-25	TRUE
AAEL004407-RB	0	58.9569	-6.88159	-8.24914	-9.94542	2.64046e-23	3.83406e-23	7.94673e-25	TRUE
AAEL003289-RA	0	58.8604	-6.87923	-8.24678	-9.9385	2.83045e-23	4.1083e-23	8.51514e-25	TRUE
AAEL002342-RA	0	58.8235	-6.87832	-8.24588	-9.93586	2.90668e-23	4.2181e-23	8.74273e-25	TRUE
AAEL010961-RA	0	60.6532	-6.87037	-8.23792	-10.0934	5.91045e-24	8.66255e-24	1.79546e-25	TRUE
AAEL013381-RA	0	70.6061	-6.86419	-8.23174	-10.8936	1.23714e-27	1.86906e-27	3.87394e-29	TRUE
AAEL007686-RA	0	58.1447	-6.86158	-8.22913	-9.88695	4.74262e-23	6.868e-23	1.42351e-24	TRUE
AAEL011165-RA	0	58.0808	-6.85999	-8.22755	-9.88233	4.96664e-23	7.19171e-23	1.4906e-24	TRUE
AAEL001513-RA	0	57.7814	-6.85253	-8.22009	-9.86062	6.16665e-23	8.92222e-23	1.84928e-24	TRUE
AAEL000464-RA	0	57.7402	-6.8515	-8.21906	-9.85763	6.35318e-23	9.19119e-23	1.90503e-24	TRUE
AAEL003472-RA	0	40.0697	-6.84549	-8.21305	-8.2144	2.13221e-16	2.90654e-16	6.02429e-18	TRUE
AAEL006047-RA	0	56.962	-6.83193	-8.19948	-9.80085	1.11647e-22	1.61264e-22	3.34246e-24	TRUE
AAEL009863-RA	0	56.8356	-6.82872	-8.19628	-9.79158	1.22374e-22	1.76688e-22	3.66215e-24	TRUE
AAEL001022-RA	2.74474	311.985	-6.82866	-8.19622	-22.9409	1.8157e-116	4.72549e-116	9.79437e-118	TRUE
AAEL001293-RA	0	56.8012	-6.82785	-8.19541	-9.78905	1.25469e-22	1.81138e-22	3.7544e-24	TRUE
AAEL002172-RA	0	56.5972	-6.82266	-8.19021	-9.77405	1.45509e-22	2.09904e-22	4.35062e-24	TRUE
AAEL002673-RA	0	56.5476	-6.82139	-8.18895	-9.7704	1.5085e-22	2.17544e-22	4.50897e-24	TRUE
AAEL015056-RA	0	72.9268	-6.82018	-8.18774	-11.0962	1.30829e-28	1.9908e-28	4.12626e-30	TRUE
AAEL003619-RB	0	53.5799	-6.82018	-8.18774	-9.51116	1.88555e-21	2.69411e-21	5.584e-23	TRUE
AAEL002659-RA	6.28931	710.692	-6.82018	-8.18773	-34.6397	6.39322e-263	3.0903e-262	6.40517e-264	TRUE
AAEL003619-RA	0	55.0146	-6.82018	-8.18773	-9.63766	5.54397e-22	7.95806e-22	1.64944e-23	TRUE
AAEL009863-RB	0	56.338	-6.81604	-8.18359	-9.75495	1.75686e-22	2.53335e-22	5.25079e-24	TRUE
AAEL011998-RA	0	56.2749	-6.81442	-8.18198	-9.75029	1.83939e-22	2.65131e-22	5.49529e-24	TRUE
AAEL011612-RA	0	56.1404	-6.81097	-8.17852	-9.74035	2.02856e-22	2.92283e-22	6.05806e-24	TRUE
AAEL005131-RA	0	50.4505	-6.80736	-8.17491	-9.23527	2.57644e-20	3.64622e-20	7.5574e-22	TRUE
AAEL007716-RA	0	55.158	-6.7855	-8.15305	-9.66726	4.15367e-22	5.97178e-22	1.23775e-23	TRUE
AAEL801310-RA	0	55.0622	-6.78299	-8.15055	-9.66008	4.45503e-22	6.40125e-22	1.32677e-23	TRUE
AAEL013775-RA	0	54.9451	-6.77992	-8.14747	-9.6513	4.85344e-22	6.97164e-22	1.44499e-23	TRUE
AAEL009214-RA	0	54.7945	-6.77596	-8.14352	-9.64	5.41896e-22	7.78014e-22	1.61256e-23	TRUE
AAEL010897-RA	0	54.6185	-6.77132	-8.13887	-9.62676	6.16444e-22	8.84086e-22	1.83242e-23	TRUE
AAEL002066-RA	0	34.0945	-6.76819	-8.13574	-7.60713	2.80251e-14	3.73463e-14	7.74066e-16	TRUE
AAEL010338-RA	0	46.761	-6.76818	-8.13574	-8.90883	5.15748e-19	7.20859e-19	1.4941e-20	TRUE
AAEL001582-RA	0	40.6186	-6.76818	-8.13574	-8.30312	1.01414e-16	1.3862e-16	2.87314e-18	TRUE
AAEL003977-RA	0	54.4413	-6.76663	-8.13419	-9.6134	7.01932e-22	1.006e-21	2.0851e-23	TRUE
AAEL002815-RA	0	54.3826	-6.76507	-8.13263	-9.60897	7.32804e-22	1.04983e-21	2.17595e-23	TRUE
AAEL009186-RA	0	54.1159	-6.75798	-8.12554	-9.58879	8.91201e-22	1.27612e-21	2.64498e-23	TRUE
AAEL017425-RA	0	54.0541	-6.75633	-8.12389	-9.58411	9.32573e-22	1.33523e-21	2.76749e-23	TRUE
AAEL012099-RA	0	32.1429	-6.75489	-8.12245	-7.39114	1.45575e-13	1.92286e-13	3.98545e-15	TRUE
AAEL017519-RA	14.5833	1571.88	-6.75203	-8.11959	-51.6942	0	0	0	TRUE
AAEL009760-RA	0	53.6513	-6.74554	-8.1131	-9.5535	1.25388e-21	1.79315e-21	3.71661e-23	TRUE
AAEL002994-RA	0	43.1278	-6.74147	-8.10902	-8.56721	1.06022e-17	1.46375e-17	3.03386e-19	TRUE
AAEL001293-RB	0	53.4722	-6.74072	-8.10827	-9.53984	1.43052e-21	2.04516e-21	4.23894e-23	TRUE
AAEL011598-RA	3.27154	347.874	-6.73245	-8.10001	-24.3426	6.9395e-131	1.93726e-130	4.0153e-132	TRUE
AAEL005560-RA	0	53.1136	-6.73101	-8.09857	-9.5124	1.86307e-21	2.66226e-21	5.51798e-23	TRUE
AAEL003263-RA	0	52.7903	-6.7222	-8.08976	-9.48756	2.36495e-21	3.37644e-21	6.99824e-23	TRUE
AAEL007190-RA	1.68067	176.471	-6.71425	-8.08181	-17.3534	1.85756e-67	3.64014e-67	7.5448e-69	TRUE
AAEL005218-RC	1.55602	163.382	-6.71424	-8.0818	-16.6975	1.36685e-62	2.6005e-62	5.38998e-64	TRUE
AAEL001758-RA	5.6338	590.141	-6.71081	-8.07836	-31.7396	4.41964e-221	1.83593e-220	3.80527e-222	TRUE
AAEL001750-RA	1.65017	172.442	-6.70735	-8.07491	-17.1601	5.28558e-66	1.02831e-65	2.13134e-67	TRUE
AAEL009468-RA	0	52.0231	-6.70108	-8.06864	-9.42823	4.17086e-21	5.94601e-21	1.23241e-22	TRUE
AAEL004881-RA	0	51.8962	-6.70044	-8.068	-9.41702	4.64086e-21	6.6141e-21	1.37088e-22	TRUE
AAEL007618-RA	0	43.7158	-6.70044	-8.06799	-8.64301	5.47529e-18	7.58293e-18	1.57169e-19	TRUE
AAEL010975-RA	1.09319	113.419	-6.69697	-8.06453	-13.924	4.53095e-44	7.6901e-44	1.5939e-45	TRUE
AAEL009573-RA	0	51.8359	-6.69588	-8.06344	-9.41366	4.79153e-21	6.82816e-21	1.41525e-22	TRUE
AAEL000835-RA	0	51.8331	-6.6958	-8.06336	-9.41344	4.80149e-21	6.84168e-21	1.41805e-22	TRUE
AAEL009941-RA	0	51.6432	-6.69051	-8.05806	-9.39863	5.52769e-21	7.87261e-21	1.63173e-22	TRUE
AAEL011643-RA	0	51.5873	-6.68894	-8.0565	-9.39427	5.76181e-21	8.20364e-21	1.70034e-22	TRUE
AAEL010965-RA	0	9.63067	-6.6865	-8.05406	-4.05949	4.91794e-05	5.60664e-05	1.16207e-06	TRUE
AAEL013055-RA	0	68.6667	-6.6865	-8.05406	-10.8397	2.23236e-27	3.36389e-27	6.97223e-29	TRUE
AAEL004932-RA	0	51.4874	-6.68615	-8.0537	-9.38646	6.20535e-21	8.83341e-21	1.83087e-22	TRUE
AAEL007226-RA	0	51.1547	-6.67679	-8.04435	-9.36037	7.94561e-21	1.1293e-20	2.34067e-22	TRUE
AAEL013004-RA	0	77.2142	-6.67243	-8.03998	-11.5025	1.28165e-30	1.97941e-30	4.10267e-32	TRUE
AAEL010472-RA	0	50.9317	-6.67049	-8.03805	-9.34283	9.37943e-21	1.33244e-20	2.76171e-22	TRUE
AAEL002269-RA	0	50.7302	-6.66477	-8.03233	-9.32693	1.08978e-20	1.5477e-20	3.20786e-22	TRUE
AAEL006793-RA	0	50.6555	-6.66265	-8.0302	-9.32103	1.15216e-20	1.63596e-20	3.39081e-22	TRUE
AAEL008335-RA	3.20513	323.718	-6.65821	-8.02577	-23.5683	8.15203e-123	2.18769e-122	4.53436e-124	TRUE
AAEL001724-RA	0	50.4115	-6.65568	-8.02324	-9.30171	1.38206e-20	1.96201e-20	4.0666e-22	TRUE
AAEL014552-RA	0	50.3216	-6.65311	-8.02066	-9.29458	1.47795e-20	2.09732e-20	4.34705e-22	TRUE
AAEL014858-RA	2.5641	257.692	-6.65105	-8.01861	-21.0352	3.12553e-98	7.3278e-98	1.51881e-99	TRUE
AAEL005358-RA	7.08061	710.784	-6.64939	-8.01695	-34.9382	1.95926e-267	9.61733e-267	1.99335e-268	TRUE
AAEL010725-RA	3.27735	328.554	-6.64746	-8.01501	-23.7561	9.50362e-125	2.57892e-124	5.34525e-126	TRUE
AAEL000639-RA	0	50.0501	-6.64386	-8.01141	-9.27363	1.79915e-20	2.55115e-20	5.28769e-22	TRUE
AAEL007804-RA	1.29828	129.503	-6.64024	-8.0078	-14.9198	2.44961e-50	4.32858e-50	8.97171e-52	TRUE
AAEL004230-RB	0	49.8409	-6.63926	-8.00681	-9.25629	2.11659e-20	2.99863e-20	6.21517e-22	TRUE
AAEL015590-RA	0	49.7685	-6.63716	-8.00472	-9.2505	2.23438e-20	3.1646e-20	6.55915e-22	TRUE
AAEL015639-RA	0	49.6664	-6.6342	-8.00175	-9.24233	2.4118e-20	3.41421e-20	7.07653e-22	TRUE
AAEL006546-RA	15.625	1546.88	-6.62936	-7.99692	-51.5919	0	0	0	TRUE
AAEL004230-RA	0	49.4681	-6.62843	-7.99598	-9.22643	2.79791e-20	3.9585e-20	8.20465e-22	TRUE
AAEL001271-RA	0	49.3827	-6.62593	-7.99349	-9.21957	2.98282e-20	4.21847e-20	8.74348e-22	TRUE
AAEL011180-RA	0	49.3274	-6.62432	-7.99187	-9.21513	3.10906e-20	4.39658e-20	9.11265e-22	TRUE
AAEL006873-RA	0	49.2754	-6.6228	-7.99035	-9.21094	3.23267e-20	4.57094e-20	9.47403e-22	TRUE
AAEL006894-RA	0	49.1228	-6.61832	-7.98588	-9.19865	3.62472e-20	5.1238e-20	1.06199e-21	TRUE
AAEL001548-RA	0	49.0544	-6.61631	-7.98387	-9.19313	3.81566e-20	5.39265e-20	1.11772e-21	TRUE
AAEL004392-RA	2.6455	259.259	-6.61471	-7.98227	-21.1361	3.704e-99	8.72474e-99	1.80835e-100	TRUE
AAEL005218-RA	1.89994	185.56	-6.60979	-7.97734	-17.8856	1.52788e-71	3.06841e-71	6.35978e-73	TRUE
AAEL005218-RB	1.90476	185.397	-6.60486	-7.97242	-17.8819	1.63102e-71	3.27464e-71	6.78723e-73	TRUE
AAEL005159-RA	0	48.6486	-6.60433	-7.97188	-9.16029	5.17582e-20	7.30716e-20	1.51453e-21	TRUE
AAEL001168-RA	8.35232	812.453	-6.60396	-7.97152	-37.4353	1.04191e-306	5.82958e-306	1.20828e-307	TRUE
AAEL005594-RA	0	48.5207	-6.60053	-7.96808	-9.1499	5.69853e-20	8.04044e-20	1.66652e-21	TRUE
AAEL007552-RA	0	48.5133	-6.60031	-7.96786	-9.1493	5.73035e-20	8.08456e-20	1.67566e-21	TRUE
AAEL009070-RA	11.7647	1141.18	-6.59992	-7.96747	-44.3755	0	0	0	TRUE
AAEL006545-RA	14.7059	1426.47	-6.59991	-7.96747	-49.6133	0	0	0	TRUE
AAEL013525-RA	1.14548	111.111	-6.59991	-7.96746	-13.8466	1.33303e-43	2.25484e-43	4.67354e-45	TRUE
AAEL005117-RA	0	48.4765	-6.59921	-7.96677	-9.14631	5.89127e-20	8.30997e-20	1.72238e-21	TRUE
AAEL001712-RA	0	48.4476	-6.59835	-7.96591	-9.14396	6.02082e-20	8.49106e-20	1.75991e-21	TRUE
AAEL000314-RA	0	48.3642	-6.59587	-7.96342	-9.13717	6.41098e-20	9.03867e-20	1.87342e-21	TRUE
AAEL009055-RA	0	48.2897	-6.59364	-7.9612	-9.1311	6.78097e-20	9.55754e-20	1.98096e-21	TRUE
AAEL016993-RA	0	48.2361	-6.59204	-7.9596	-9.12672	7.06039e-20	9.94848e-20	2.06199e-21	TRUE
AAEL014847-RA	0	37.7655	-6.58496	-7.95252	-8.07835	6.5648e-16	8.90636e-16	1.84599e-17	TRUE
AAEL002578-RA	0	47.9233	-6.58266	-7.95021	-9.10115	8.93834e-20	1.25788e-19	2.60717e-21	TRUE
AAEL015600-RA	0	47.619	-6.57347	-7.94102	-9.07616	1.12472e-19	1.58082e-19	3.27652e-21	TRUE
AAEL014605-RA	0	47.5631	-6.57177	-7.93933	-9.07156	1.17325e-19	1.64856e-19	3.41691e-21	TRUE
AAEL004631-RA	182.592	17195	-6.55722	-7.92478	-172.608	0	0	0	TRUE
AAEL007342-RA	0	46.7955	-6.5483	-7.91585	-9.00802	2.09803e-19	2.94285e-19	6.09956e-21	TRUE
AAEL013223-RA	0	46.729	-6.54625	-7.9138	-9.00249	2.20659e-19	3.09424e-19	6.41333e-21	TRUE
AAEL006310-RA	1.55763	144.86	-6.53916	-7.90672	-15.8558	1.2821e-56	2.34551e-56	4.86145e-58	TRUE
AAEL006657-RA	0	46.2963	-6.53282	-7.90038	-8.96634	3.06523e-19	4.29415e-19	8.90034e-21	TRUE
AAEL006250-RA	2.31481	214.12	-6.53138	-7.89894	-19.2841	7.29968e-83	1.5625e-82	3.23854e-84	TRUE
AAEL000998-RA	0	46.2287	-6.53072	-7.89827	-8.96068	3.22693e-19	4.51938e-19	9.36716e-21	TRUE
AAEL003958-RA	0	46.1894	-6.52949	-7.89705	-8.95738	3.32485e-19	4.65607e-19	9.65049e-21	TRUE
AAEL013946-RA	45.8333	4212.5	-6.52214	-7.88969	-85.5721	0	0	0	TRUE
AAEL003928-RA	0	45.8917	-6.52016	-7.88772	-8.93235	4.17063e-19	5.83543e-19	1.20949e-20	TRUE
AAEL000845-RA	0	53.7129	-6.5157	-7.88325	-9.66558	4.2222e-22	6.06851e-22	1.2578e-23	TRUE
AAEL013760-RA	0	56	-6.50779	-7.87535	-9.87283	5.45999e-23	7.90292e-23	1.63801e-24	TRUE
AAEL006194-RA	0	45.4968	-6.50769	-7.87525	-8.89898	5.6362e-19	7.87543e-19	1.63231e-20	TRUE
AAEL009864-RA	0	45.3586	-6.5033	-7.87086	-8.88726	6.26348e-19	8.74856e-19	1.81329e-20	TRUE
AAEL017222-RA	29.3501	2647.8	-6.49528	-7.86284	-67.9272	0	0	0	TRUE
AAEL008106-RA	0	45.0623	-6.49385	-7.86141	-8.86205	7.85556e-19	1.0965e-18	2.27267e-20	TRUE
AAEL007670-RA	0	62.6305	-6.49185	-7.85941	-10.4487	1.48616e-25	2.20771e-25	4.57586e-27	TRUE
AAEL005198-RA	0	44.7922	-6.48518	-7.85273	-8.83898	9.65975e-19	1.34704e-18	2.79196e-20	TRUE
AAEL009802-RA	0	44.5469	-6.47725	-7.84481	-8.81795	1.16577e-18	1.62519e-18	3.36847e-20	TRUE
AAEL017061-RA	0	44.5151	-6.47622	-7.84378	-8.81522	1.19455e-18	1.66515e-18	3.4513e-20	TRUE
AAEL007233-RA	13.3601	1180.36	-6.46515	-7.83271	-45.4158	0	0	0	TRUE
AAEL007659-RA	0	42.8641	-6.45943	-7.82699	-8.65683	4.8505e-18	6.71892e-18	1.39261e-19	TRUE
AAEL001478-RA	0	29.7901	-6.45943	-7.82699	-7.21686	5.32023e-13	6.96421e-13	1.44345e-14	TRUE
AAEL000379-RA	0	43.9276	-6.45706	-7.82461	-8.76452	1.87582e-18	2.61055e-18	5.41081e-20	TRUE
AAEL004518-RA	4.45633	391.266	-6.45615	-7.82371	-26.1585	7.881e-151	2.44888e-150	5.07571e-152	TRUE
AAEL017769-RA	500	43817.1	-6.45342	-7.82098	-276.879	0	0	0	TRUE
AAEL001293-RC	0	43.6681	-6.44851	-7.81606	-8.74198	2.29056e-18	3.1847e-18	6.60082e-20	TRUE
AAEL011421-RA	0	43.5339	-6.44407	-7.81162	-8.7303	2.54009e-18	3.53028e-18	7.3171e-20	TRUE
AAEL007166-RA	2.08333	181.25	-6.44295	-7.8105	-17.8146	5.44362e-71	1.08947e-70	2.25811e-72	TRUE
AAEL003380-RA	0	57.5397	-6.44294	-7.8105	-10.0374	1.04394e-23	1.52222e-23	3.15505e-25	TRUE
AAEL014866-RA	0	54.1045	-6.44294	-7.8105	-9.73316	2.17718e-22	3.13511e-22	6.49804e-24	TRUE
AAEL014312-RA	0	9.16561	-6.44294	-7.8105	-4.00606	6.17388e-05	7.00993e-05	1.45293e-06	TRUE
AAEL002884-RA	3.99202	347.305	-6.44294	-7.8105	-24.66	2.87482e-134	8.1568e-134	1.69063e-135	TRUE
AAEL000745-RA	0	43.4783	-6.44222	-7.80978	-8.72545	2.65133e-18	3.68348e-18	7.63463e-20	TRUE
AAEL014990-RA	0	43.4311	-6.44066	-7.80821	-8.72133	2.7496e-18	3.81855e-18	7.91459e-20	TRUE
AAEL004912-RA	0	43.3996	-6.43961	-7.80717	-8.71858	2.81722e-18	3.91208e-18	8.10845e-20	TRUE
AAEL006944-RA	0	43.1655	-6.43181	-7.79936	-8.69809	3.37508e-18	4.68362e-18	9.70759e-20	TRUE
AAEL005333-RA	0	43.1202	-6.43029	-7.79785	-8.69412	3.49524e-18	4.84853e-18	1.00494e-19	TRUE
AAEL000294-RA	0	59.8053	-6.42627	-7.79382	-10.2408	1.30156e-24	1.91784e-24	3.97505e-26	TRUE
AAEL005306-RA	0	53.2178	-6.42626	-7.79382	-9.66034	4.44376e-22	6.38569e-22	1.32354e-23	TRUE
AAEL010194-RA	0	42.5367	-6.41064	-7.77819	-8.64272	5.48912e-18	7.60136e-18	1.57551e-19	TRUE
AAEL014438-RA	0	42.4679	-6.4083	-7.77586	-8.63663	5.78968e-18	8.01377e-18	1.66099e-19	TRUE
AAEL001226-RA	0	42.2764	-6.40178	-7.76934	-8.61964	6.71644e-18	9.28948e-18	1.9254e-19	TRUE
AAEL011043-RA	0	42.2222	-6.39993	-7.76749	-8.61482	7.0049e-18	9.6866e-18	2.00771e-19	TRUE
AAEL004157-RA	0	42.1456	-6.39731	-7.76487	-8.60801	7.43397e-18	1.0279e-17	2.13049e-19	TRUE
AAEL012475-RA	3.17003	265.994	-6.39075	-7.75831	-21.6316	9.0519e-104	2.18482e-103	4.5284e-105	TRUE
AAEL009848-RA	0	41.9048	-6.38904	-7.7566	-8.58654	8.96298e-18	1.23826e-17	2.56649e-19	TRUE
AAEL002889-RA	0	41.8994	-6.38886	-7.75641	-8.58605	9.00068e-18	1.24335e-17	2.57704e-19	TRUE
AAEL010802-RB	0	41.7407	-6.38338	-7.75094	-8.57186	1.01828e-17	1.40611e-17	2.91441e-19	TRUE
AAEL005293-RA	0	41.6667	-6.38082	-7.74838	-8.56523	1.07863e-17	1.48888e-17	3.08567e-19	TRUE
AAEL006670-RA	0	41.6667	-6.38082	-7.74838	-8.56523	1.07863e-17	1.48888e-17	3.08567e-19	TRUE
AAEL016112-RA	0	41.6667	-6.38082	-7.74838	-8.56523	1.07863e-17	1.48888e-17	3.08567e-19	TRUE
AAEL003137-RA	0	41.6482	-6.38018	-7.74774	-8.56357	1.09428e-17	1.51019e-17	3.13012e-19	TRUE
AAEL012475-RB	3.27089	271.484	-6.37504	-7.7426	-21.8689	5.13444e-106	1.25466e-105	2.6005e-107	TRUE
AAEL003305-RA	0	43.2968	-6.37504	-7.7426	-8.7334	2.47137e-18	3.43511e-18	7.11984e-20	TRUE
AAEL013732-RA	0	71.5517	-6.37504	-7.74259	-11.227	3.00371e-29	4.59517e-29	9.52426e-31	TRUE
AAEL014714-RA	0	41.2088	-6.36488	-7.73244	-8.52402	1.54106e-17	2.12396e-17	4.40227e-19	TRUE
AAEL002592-RA	0	41.1281	-6.36205	-7.72961	-8.51673	1.64121e-17	2.26136e-17	4.68705e-19	TRUE
AAEL016744-RA	0	41.0959	-6.36092	-7.72848	-8.51382	1.68298e-17	2.31858e-17	4.80543e-19	TRUE
AAEL016768-RA	0	41.0959	-6.36092	-7.72848	-8.51382	1.68298e-17	2.31858e-17	4.80543e-19	TRUE
AAEL010773-RA	1.74978	143.482	-6.35755	-7.72511	-15.9107	5.34492e-57	9.80396e-57	2.03203e-58	TRUE
AAEL002873-RA	0	40.9182	-6.35467	-7.72223	-8.49772	1.93351e-17	2.66184e-17	5.51711e-19	TRUE
AAEL002759-RC	1.86829	152.265	-6.34872	-7.71628	-16.3967	2.01805e-60	3.78603e-60	7.84718e-62	TRUE
AAEL007028-RA	0	40.7197	-6.34766	-7.71521	-8.47968	2.25806e-17	3.10659e-17	6.43892e-19	TRUE
AAEL002417-RB	7.73694	629.916	-6.34725	-7.71481	-33.3524	6.72735e-244	3.05415e-243	6.33023e-245	TRUE
AAEL002759-RA	1.67645	136.211	-6.34429	-7.71185	-15.5113	2.91064e-54	5.24765e-54	1.08766e-55	TRUE
AAEL013524-RA	3.30033	267.327	-6.33985	-7.70741	-21.7344	9.7133e-105	2.35343e-104	4.87787e-106	TRUE
AAEL006573-RA	0	40.4921	-6.33957	-7.70712	-8.45894	2.6983e-17	3.70877e-17	7.68704e-19	TRUE
AAEL002417-RA	7.82779	631.442	-6.3339	-7.70146	-33.4122	9.12286e-245	4.15724e-244	8.61657e-246	TRUE
AAEL015327-RA	0	40.293	-6.33246	-7.70001	-8.44072	3.15383e-17	4.3316e-17	8.97797e-19	TRUE
AAEL012832-RA	1.61681	130.154	-6.33093	-7.69848	-15.1713	5.47889e-52	9.77755e-52	2.02656e-53	TRUE
AAEL012036-RA	6.75676	543.919	-6.33092	-7.69847	-31.0143	3.46256e-211	1.38693e-210	2.87465e-212	TRUE
AAEL012832-RB	1.31492	105.851	-6.33092	-7.69847	-13.6817	1.30527e-42	2.19161e-42	4.54247e-44	TRUE
AAEL002759-RD	2.10305	168.77	-6.32643	-7.69399	-17.2793	6.73654e-67	1.31622e-66	2.72809e-68	TRUE
AAEL000796-RA	0	39.9221	-6.31912	-7.68667	-8.40664	4.21926e-17	5.78782e-17	1.19962e-18	TRUE
AAEL002417-RC	8.04829	639.839	-6.31288	-7.68044	-33.6642	1.93201e-248	8.87629e-248	1.83976e-249	TRUE
AAEL010802-RA	0	39.6947	-6.31087	-7.67843	-8.38564	5.04496e-17	6.91788e-17	1.43385e-18	TRUE
AAEL012824-RA	0	39.5189	-6.30447	-7.67203	-8.36936	5.79338e-17	7.93816e-17	1.64532e-18	TRUE
AAEL007780-RA	0	39.4958	-6.30363	-7.67118	-8.36721	5.8997e-17	8.08233e-17	1.6752e-18	TRUE
AAEL011906-RA	0	39.4737	-6.30282	-7.67038	-8.36516	6.00325e-17	8.22342e-17	1.70444e-18	TRUE
AAEL004841-RA	0	39.4575	-6.30223	-7.66978	-8.36366	6.08033e-17	8.32821e-17	1.72616e-18	TRUE
AAEL001337-RA	0	39.4036	-6.30026	-7.66781	-8.35865	6.344e-17	8.68692e-17	1.80051e-18	TRUE
AAEL012001-RA	0	39.3519	-6.29836	-7.66592	-8.35384	6.60773e-17	9.04634e-17	1.87501e-18	TRUE
AAEL004967-RA	0	39.2523	-6.29471	-7.66226	-8.34457	7.14734e-17	9.78141e-17	2.02736e-18	TRUE
AAEL017933-RA	0	39.2157	-6.29336	-7.66092	-8.34116	7.35659e-17	1.00668e-16	2.08652e-18	TRUE
AAEL801298-RA	0	39.1879	-6.29234	-7.65989	-8.33857	7.51965e-17	1.0288e-16	2.13237e-18	TRUE
AAEL002811-RA	0	39.0492	-6.28722	-7.65478	-8.32561	8.38921e-17	1.14734e-16	2.37806e-18	TRUE
AAEL014181-RA	0	28.0223	-6.2854	-7.65296	-7.05336	1.74654e-12	2.26687e-12	4.69847e-14	TRUE
AAEL009043-RA	0	38.8135	-6.27849	-7.64604	-8.30354	1.01056e-16	1.38144e-16	2.86327e-18	TRUE
AAEL015641-RA	0	38.5965	-6.2704	-7.63795	-8.28314	1.19974e-16	1.63866e-16	3.39639e-18	TRUE
AAEL008069-RA	0	7.5468	-6.26679	-7.63434	-3.66327	0.000249019	0.000277335	5.74823e-06	TRUE
AAEL004785-RA	0	38.4615	-6.26534	-7.6329	-8.27041	1.33504e-16	1.82243e-16	3.77729e-18	TRUE
AAEL012954-RA	0	38.3693	-6.26188	-7.62944	-8.2617	1.43618e-16	1.96013e-16	4.06269e-18	TRUE
AAEL012248-RA	0	38.3543	-6.26132	-7.62887	-8.26028	1.45335e-16	1.98338e-16	4.11088e-18	TRUE
AAEL005961-RA	121.854	9336.96	-6.25973	-7.62728	-128.893	0	0	0	TRUE
AAEL002653-RA	2.94985	225.664	-6.25739	-7.62495	-20.0397	2.48359e-89	5.52187e-89	1.14441e-90	TRUE
AAEL005088-RA	2.94985	225.664	-6.25739	-7.62495	-20.0397	2.48359e-89	5.52187e-89	1.14441e-90	TRUE
AAEL004296-RA	0	38.1944	-6.25529	-7.62285	-8.24513	1.64974e-16	2.25076e-16	4.66507e-18	TRUE
AAEL005514-RA	4.62963	351.852	-6.24793	-7.61548	-25.033	2.67524e-138	7.73212e-138	1.60261e-139	TRUE
AAEL005627-RA	0	26.225	-6.24793	-7.61548	-6.83424	8.24423e-12	1.06134e-11	2.1998e-13	TRUE
AAEL013452-RA	0	42.9864	-6.24793	-7.61548	-8.7498	2.13741e-18	2.97261e-18	6.16123e-20	TRUE
AAEL005124-RA	0	36.3636	-6.24793	-7.61548	-8.04759	8.4441e-16	1.14474e-15	2.37267e-17	TRUE
AAEL000336-RA	0	37.8007	-6.24034	-7.6079	-8.20768	2.25507e-16	3.07315e-16	6.36962e-18	TRUE
AAEL008567-RA	0	37.7604	-6.2388	-7.60636	-8.20383	2.32847e-16	3.172e-16	6.57451e-18	TRUE
AAEL009597-RA	0	37.6712	-6.23539	-7.60295	-8.1953	2.49963e-16	3.40453e-16	7.05645e-18	TRUE
AAEL017583-RA	0	37.5	-6.22882	-7.59637	-8.1789	2.86445e-16	3.90033e-16	8.08408e-18	TRUE
AAEL011460-RA	0	37.3609	-6.22346	-7.59101	-8.16554	3.20005e-16	4.35606e-16	9.02867e-18	TRUE
AAEL005196-RA	0	37.2671	-6.21983	-7.58739	-8.15651	3.44845e-16	4.69332e-16	9.7277e-18	TRUE
AAEL002759-RB	1.73762	129.453	-6.21917	-7.58673	-15.2023	3.41372e-52	6.09655e-52	1.26361e-53	TRUE
AAEL009791-RA	0	37.225	-6.2182	-7.58576	-8.15245	3.56617e-16	4.85263e-16	1.00579e-17	TRUE
AAEL008635-RA	4.21496	312.961	-6.21432	-7.58188	-23.6421	1.42313e-123	3.83681e-123	7.95243e-125	TRUE
AAEL010714-RA	0	37.037	-6.2109	-7.57845	-8.1343	4.14328e-16	5.63424e-16	1.16779e-17	TRUE
AAEL008007-RA	0	36.9532	-6.20763	-7.57518	-8.12619	4.42999e-16	6.02244e-16	1.24825e-17	TRUE
AAEL007889-RA	0	36.7731	-6.20058	-7.56813	-8.10872	5.11569e-16	6.95074e-16	1.44066e-17	TRUE
AAEL012432-RA	0	36.7554	-6.19988	-7.56744	-8.107	5.1886e-16	7.04849e-16	1.46092e-17	TRUE
AAEL001453-RA	3.78788	278.409	-6.19967	-7.56723	-22.3123	2.80436e-110	7.0068e-110	1.45228e-111	TRUE
AAEL007361-RA	0	36.6972	-6.1976	-7.56515	-8.10134	5.43581e-16	7.38292e-16	1.53023e-17	TRUE
AAEL010327-RA	0	36.6826	-6.19702	-7.56458	-8.09992	5.49966e-16	7.46826e-16	1.54792e-17	TRUE
AAEL005559-RA	0	36.6581	-6.19606	-7.56362	-8.09753	5.60851e-16	7.61394e-16	1.57812e-17	TRUE
AAEL009451-RA	52.5633	3850.75	-6.19494	-7.5625	-82.9973	0	0	0	TRUE
AAEL010547-RA	0	36.5591	-6.19216	-7.55971	-8.08789	6.07093e-16	8.2394e-16	1.70775e-17	TRUE
AAEL002862-RA	4.36258	318.953	-6.19202	-7.55957	-23.8893	3.95704e-126	1.08043e-125	2.23938e-127	TRUE
AAEL009925-RA	1.66945	121.87	-6.18983	-7.55738	-14.7682	2.34939e-49	4.11998e-49	8.53936e-51	TRUE
AAEL011030-RA	0	65.2368	-6.18982	-7.55738	-10.805	3.25922e-27	4.90516e-27	1.01668e-28	TRUE
AAEL009473-RA	1.22175	89.1875	-6.18982	-7.55738	-12.6337	1.37632e-36	2.21586e-36	4.59274e-38	TRUE
AAEL007030-RA	7.9646	579.204	-6.18433	-7.55188	-32.2027	1.61576e-227	6.87866e-227	1.42572e-228	TRUE
AAEL011898-RA	0	36.3453	-6.1837	-7.55125	-8.067	7.20492e-16	9.77389e-16	2.0258e-17	TRUE
AAEL005661-RA	0	36.3448	-6.18368	-7.55123	-8.06695	7.20781e-16	9.7769e-16	2.02643e-17	TRUE
AAEL004521-RA	11.9422	868.008	-6.18357	-7.55112	-39.4233	0	0	0	TRUE
AAEL014361-RA	1.43403	104.207	-6.18323	-7.55079	-13.6598	1.76461e-42	2.96047e-42	6.13607e-44	TRUE
AAEL011188-RA	0	36.2319	-6.17919	-7.54674	-8.05588	7.8907e-16	1.06997e-15	2.21759e-17	TRUE
AAEL014129-RA	0	36.2319	-6.17919	-7.54674	-8.05588	7.8907e-16	1.06997e-15	2.21759e-17	TRUE
AAEL008961-RA	0	36.0111	-6.17037	-7.53793	-8.03418	9.4205e-16	1.2764e-15	2.64555e-17	TRUE
AAEL005418-RA	3.11526	224.299	-6.16993	-7.53748	-20.0514	1.96161e-89	4.363e-89	9.04306e-91	TRUE
AAEL006042-RA	0	51.0638	-6.16992	-7.53748	-9.56727	1.09768e-21	1.57055e-21	3.25522e-23	TRUE
AAEL003714-RA	0	35.9147	-6.1665	-7.53406	-8.02468	1.0179e-15	1.37878e-15	2.85776e-17	TRUE
AAEL007450-RA	5.06586	363.728	-6.16591	-7.53347	-25.5382	7.41982e-144	2.23039e-143	4.62285e-145	TRUE
AAEL006096-RA	0	35.8974	-6.16581	-7.53336	-8.02297	1.03215e-15	1.39783e-15	2.89723e-17	TRUE
AAEL002256-RA	1.70721	122.493	-6.16491	-7.53247	-14.8209	1.07295e-49	1.88703e-49	3.91118e-51	TRUE
AAEL007041-RA	5.14725	369.234	-6.16459	-7.53215	-25.7322	5.10367e-146	1.55339e-145	3.21967e-147	TRUE
AAEL001241-RA	0	35.7834	-6.16122	-7.52877	-8.01171	1.13121e-15	1.53084e-15	3.17293e-17	TRUE
AAEL009292-RA	1.6835	120.37	-6.15987	-7.52742	-14.6949	6.9469e-49	1.21473e-48	2.51773e-50	TRUE
AAEL011008-RA	0	35.7488	-6.15982	-7.52738	-8.00829	1.16313e-15	1.5736e-15	3.26155e-17	TRUE
AAEL007095-RA	5.07614	362.098	-6.1565	-7.52406	-25.4906	2.50339e-143	7.50346e-143	1.55522e-144	TRUE
AAEL014299-RA	2.61097	186.249	-6.1565	-7.52406	-18.2816	1.15944e-74	2.37332e-74	4.9191e-76	TRUE
AAEL014404-RA	0	35.6125	-6.15431	-7.52187	-7.99479	1.29795e-15	1.75519e-15	3.63792e-17	TRUE
AAEL002042-RA	0	35.533	-6.15109	-7.51864	-7.9869	1.38375e-15	1.87069e-15	3.87732e-17	TRUE
AAEL006148-RA	0	35.5086	-6.1501	-7.51765	-7.98448	1.41121e-15	1.90764e-15	3.95391e-17	TRUE
AAEL007093-RA	4.60829	327.189	-6.14975	-7.5173	-24.2374	8.98794e-130	2.49572e-129	5.17279e-131	TRUE
AAEL007101-RA	5.07614	360.406	-6.14975	-7.5173	-25.4379	9.5982e-143	2.86686e-142	5.94205e-144	TRUE
AAEL000831-RA	0	35.4331	-6.14703	-7.51458	-7.97697	1.49972e-15	2.02672e-15	4.20071e-17	TRUE
AAEL015383-RA	5.24109	371.069	-6.14568	-7.51323	-25.8157	5.90432e-147	1.80576e-146	3.74275e-148	TRUE
AAEL014925-RA	0	35.3535	-6.14378	-7.51134	-7.96904	1.5991e-15	2.16021e-15	4.4774e-17	TRUE
AAEL012804-RA	1.05411	74.4905	-6.14296	-7.51052	-11.5679	5.99284e-31	9.2831e-31	1.92408e-32	TRUE
AAEL017148-RA	0	35.3075	-6.1419	-7.50946	-7.96446	1.65952e-15	2.24163e-15	4.64616e-17	TRUE
AAEL002519-RA	0	35.3038	-6.14175	-7.50931	-7.96409	1.66448e-15	2.24812e-15	4.65961e-17	TRUE
AAEL000218-RA	120	8470	-6.14126	-7.50881	-123.363	0	0	0	TRUE
AAEL013308-RA	0	25.3506	-6.13955	-7.50711	-6.74928	1.48577e-11	1.90767e-11	3.95397e-13	TRUE
AAEL009116-RA	2.1164	149.206	-6.13955	-7.50711	-16.3741	2.9291e-60	5.48463e-60	1.13678e-61	TRUE
AAEL017220-RB	0	35.2234	-6.13846	-7.50602	-7.95606	1.77601e-15	2.39809e-15	4.97045e-17	TRUE
AAEL009295-RA	8.47458	596.905	-6.13822	-7.50577	-32.7522	2.82851e-235	1.23968e-234	2.56944e-236	TRUE
AAEL005282-RA	0	35.2113	-6.13797	-7.50552	-7.95485	1.79344e-15	2.4214e-15	5.01875e-17	TRUE
AAEL015038-RA	0	35.1562	-6.13571	-7.50326	-7.94935	1.87499e-15	2.53033e-15	5.24453e-17	TRUE
AAEL006815-RA	0	35.1076	-6.13371	-7.50127	-7.94448	1.95002e-15	2.63036e-15	5.45187e-17	TRUE
AAEL013434-RA	0	35.1014	-6.13346	-7.50101	-7.94386	1.9598e-15	2.64332e-15	5.47872e-17	TRUE
AAEL009129-RA	0	35.0877	-6.13289	-7.50045	-7.94249	1.9816e-15	2.67223e-15	5.53813e-17	TRUE
AAEL010699-RA	0	35.0877	-6.13289	-7.50045	-7.94249	1.9816e-15	2.67223e-15	5.53813e-17	TRUE
AAEL013838-RA	0	35.0877	-6.13289	-7.50045	-7.94249	1.9816e-15	2.67223e-15	5.53813e-17	TRUE
AAEL013434-RB	0	35.0598	-6.13175	-7.4993	-7.9397	2.02676e-15	2.73211e-15	5.66275e-17	TRUE
AAEL017057-RA	4.06504	284.553	-6.12928	-7.49684	-22.6216	2.65545e-113	6.77539e-113	1.40431e-114	TRUE
AAEL011088-RA	7.13893	499.725	-6.12928	-7.49684	-29.9784	1.8791e-197	7.13988e-197	1.47986e-198	TRUE
AAEL014347-RA	0	46.237	-6.12584	-7.4934	-9.12003	7.51033e-20	1.05753e-19	2.19191e-21	TRUE
AAEL009763-RA	19.1441	1335.59	-6.12443	-7.49199	-49.0189	0	0	0	TRUE
AAEL008820-RA	0	34.8004	-6.12103	-7.48859	-7.91365	2.49954e-15	3.36569e-15	6.97597e-17	TRUE
AAEL013029-RA	0	34.7615	-6.11942	-7.48697	-7.90973	2.57946e-15	3.47266e-15	7.19767e-17	TRUE
AAEL011164-RA	5.24934	363.034	-6.11182	-7.47938	-25.5692	3.35841e-144	1.0112e-143	2.09589e-145	TRUE
AAEL012598-RA	10.5485	727.848	-6.10853	-7.47608	-36.2094	4.33633e-287	2.27501e-286	4.71534e-288	TRUE
AAEL013399-RA	0	56.052	-6.10852	-7.47608	-10.0484	9.34019e-24	1.36276e-23	2.82454e-25	TRUE
AAEL007403-RA	0	34.3891	-6.10388	-7.47144	-7.87209	3.48768e-15	4.69278e-15	9.72657e-17	TRUE
AAEL005434-RA	0	34.3811	-6.10354	-7.4711	-7.87128	3.51039e-15	4.72245e-15	9.78807e-17	TRUE
AAEL005988-RA	0	34.3526	-6.10235	-7.4699	-7.86839	3.59248e-15	4.83244e-15	1.0016e-16	TRUE
AAEL000777-RA	0	34.3137	-6.10071	-7.46827	-7.86444	3.70765e-15	4.98645e-15	1.03352e-16	TRUE
AAEL000887-RA	11.7271	803.838	-6.09899	-7.46654	-38.067	0	0	0	TRUE
AAEL017340-RA	0	34.264	-6.09862	-7.46618	-7.85939	3.86024e-15	5.19022e-15	1.07576e-16	TRUE
AAEL010613-RA	0	34.2536	-6.09818	-7.46574	-7.85833	3.89296e-15	5.23325e-15	1.08468e-16	TRUE
AAEL015447-RA	0	34.2131	-6.09648	-7.46403	-7.85421	4.02307e-15	5.40666e-15	1.12062e-16	TRUE
AAEL014226-RA	0	34.2075	-6.09624	-7.4638	-7.85364	4.0414e-15	5.4308e-15	1.12562e-16	TRUE
AAEL013850-RA	0	33.9506	-6.08537	-7.45292	-7.82743	4.97949e-15	6.68645e-15	1.38588e-16	TRUE
AAEL007050-RA	0	33.9309	-6.08453	-7.45208	-7.82541	5.0599e-15	6.79318e-15	1.408e-16	TRUE
AAEL016265-RA	0	33.8983	-6.08314	-7.4507	-7.82208	5.19586e-15	6.97507e-15	1.4457e-16	TRUE
AAEL002321-RA	4.33705	293.68	-6.08139	-7.44894	-23.025	2.617e-117	6.83905e-117	1.41751e-118	TRUE
AAEL002040-RA	0	33.8542	-6.08126	-7.44882	-7.81756	5.38566e-15	7.22786e-15	1.49809e-16	TRUE
AAEL014538-RA	0	33.7553	-6.07704	-7.4446	-7.80742	5.8371e-15	7.82867e-15	1.62262e-16	TRUE
AAEL007828-RA	0	33.6862	-6.07409	-7.44164	-7.80032	6.17497e-15	8.28029e-15	1.71623e-16	TRUE
AAEL013372-RA	2.75735	185.662	-6.07325	-7.44081	-18.3131	6.504e-75	1.33339e-74	2.76368e-76	TRUE
AAEL002171-RA	3.63948	244.059	-6.06735	-7.43491	-21.0014	6.37175e-98	1.49121e-97	3.09079e-99	TRUE
AAEL010943-RA	3.07929	206.313	-6.06609	-7.43365	-19.3101	4.41626e-83	9.46277e-83	1.96132e-84	TRUE
AAEL001355-RA	10.8794	728.921	-6.06609	-7.43365	-36.2963	1.85133e-288	9.77264e-288	2.02554e-289	TRUE
AAEL006341-RA	0	30.7058	-6.06609	-7.43365	-7.44958	9.36409e-14	1.24037e-13	2.57087e-15	TRUE
AAEL007419-RA	1.82815	122.486	-6.06609	-7.43364	-14.8787	4.53291e-50	7.99531e-50	1.65716e-51	TRUE
AAEL008596-RA	0	39.739	-6.06609	-7.43364	-8.47481	2.35468e-17	3.2386e-17	6.71254e-19	TRUE
AAEL012477-RA	0	33.3952	-6.06157	-7.42912	-7.77033	7.82826e-15	1.04876e-14	2.17373e-16	TRUE
AAEL017220-RA	0	33.3575	-6.05994	-7.4275	-7.76643	8.07285e-15	1.08143e-14	2.24144e-16	TRUE
AAEL011265-RA	2.86182	190.924	-6.05992	-7.42748	-18.5804	4.62895e-77	9.59112e-77	1.98792e-78	TRUE
AAEL011623-RA	0	33.3333	-6.05889	-7.42645	-7.76393	8.2339e-15	1.10285e-14	2.28574e-16	TRUE
AAEL017076-RA	0	33.3333	-6.05889	-7.42645	-7.76393	8.2339e-15	1.10285e-14	2.28574e-16	TRUE
AAEL017087-RA	0	33.101	-6.0488	-7.41636	-7.73984	9.95453e-15	1.33252e-14	2.76186e-16	TRUE
AAEL009125-RA	0	33.0634	-6.04716	-7.41472	-7.73593	1.02653e-14	1.37374e-14	2.8473e-16	TRUE
AAEL013138-RA	42.6321	2813.72	-6.04439	-7.41195	-71.372	0	0	0	TRUE
AAEL007997-RA	1.61464	106.566	-6.04439	-7.41195	-13.8897	7.30976e-44	1.23876e-43	2.56755e-45	TRUE
AAEL014559-RA	0	32.8205	-6.03653	-7.40408	-7.7106	1.25227e-14	1.67491e-14	3.47152e-16	TRUE
AAEL013486-RA	0	32.7869	-6.03505	-7.4026	-7.70709	1.28721e-14	1.72132e-14	3.56773e-16	TRUE
AAEL008639-RA	0	32.6797	-6.03032	-7.39788	-7.69587	1.4054e-14	1.87799e-14	3.89245e-16	TRUE
AAEL009330-RA	0	32.6383	-6.02849	-7.39605	-7.69152	1.45392e-14	1.94229e-14	4.02572e-16	TRUE
AAEL009170-RA	0	43.8893	-6.02237	-7.38993	-8.92132	4.6076e-19	6.44435e-19	1.3357e-20	TRUE
AAEL013179-RA	0	58.0876	-6.02237	-7.38992	-10.2634	1.03006e-24	1.51917e-24	3.14874e-26	TRUE
AAEL015076-RA	0	32.0197	-6.02237	-7.38992	-7.62006	2.53554e-14	3.3798e-14	7.00519e-16	TRUE
AAEL003219-RA	0	32.4977	-6.02227	-7.38982	-7.67676	1.63165e-14	2.17893e-14	4.51619e-16	TRUE
AAEL014493-RA	1.44788	93.6293	-6.01495	-7.3825	-13.034	7.83805e-39	1.28003e-38	2.65308e-40	TRUE
AAEL006102-RA	0	32.2355	-6.01058	-7.37813	-7.64911	2.02375e-14	2.70031e-14	5.59685e-16	TRUE
AAEL009408-RA	16.9492	1092.28	-6.00998	-7.37754	-44.5268	0	0	0	TRUE
AAEL009594-RA	0	32.2165	-6.00973	-7.37728	-7.6471	2.05561e-14	2.74257e-14	5.68444e-16	TRUE
AAEL000581-RA	0	58.8505	-6.00562	-7.37318	-10.3371	4.78665e-25	7.076e-25	1.46662e-26	TRUE
AAEL000298-RA	0	32.1222	-6.0055	-7.37305	-7.63712	2.22138e-14	2.96319e-14	6.14171e-16	TRUE
AAEL009310-RA	0	32.1152	-6.00518	-7.37274	-7.63638	2.2342e-14	2.98003e-14	6.17661e-16	TRUE
AAEL011767-RA	10.4822	672.956	-6.0045	-7.37205	-34.9572	1.00498e-267	4.93645e-267	1.02316e-268	TRUE
AAEL002576-RA	0	32.0304	-6.00137	-7.36893	-7.62738	2.39568e-14	3.19395e-14	6.62e-16	TRUE
AAEL005547-RA	0	53.4893	-6	-7.36755	-9.85712	6.38527e-23	9.2367e-23	1.91446e-24	TRUE
AAEL003941-RA	0	16.7145	-5.99999	-7.36755	-5.51015	3.58527e-08	4.39565e-08	9.11072e-10	TRUE
AAEL014696-RA	4.42968	282.392	-5.99435	-7.36191	-22.6535	1.28888e-113	3.29668e-113	6.83292e-115	TRUE
AAEL012657-RA	4.92611	313.629	-5.99247	-7.36002	-23.8752	5.53905e-126	1.51126e-125	3.13233e-127	TRUE
AAEL003182-RA	0	31.8218	-5.99194	-7.3595	-7.60519	2.84481e-14	3.79047e-14	7.85603e-16	TRUE
AAEL003889-RA	0	31.8218	-5.99194	-7.3595	-7.60519	2.84481e-14	3.79047e-14	7.85603e-16	TRUE
AAEL017298-RA	0	31.8054	-5.9912	-7.35876	-7.60344	2.88353e-14	3.84118e-14	7.9615e-16	TRUE
AAEL010833-RA	0	31.7607	-5.98917	-7.35673	-7.59868	2.99178e-14	3.98502e-14	8.25963e-16	TRUE
AAEL006442-RA	14.8478	942.836	-5.98869	-7.35624	-41.4018	0	0	0	TRUE
AAEL000621-RA	0	31.746	-5.9885	-7.35606	-7.59711	3.02827e-14	4.03289e-14	8.35883e-16	TRUE
AAEL003782-RA	0	31.6901	-5.98596	-7.35352	-7.59113	3.17116e-14	4.2228e-14	8.75247e-16	TRUE
AAEL009555-RA	0	31.6804	-5.98552	-7.35307	-7.5901	3.19664e-14	4.25634e-14	8.82198e-16	TRUE
AAEL006704-RA	0	31.5969	-5.98171	-7.34927	-7.58116	3.42469e-14	4.5579e-14	9.44702e-16	TRUE
AAEL013239-RA	0	29.8932	-5.97728	-7.34483	-7.37516	1.64148e-13	2.16702e-13	4.49151e-15	TRUE
AAEL014756-RA	1.64474	103.618	-5.97727	-7.34483	-13.731	6.6189e-43	1.11327e-42	2.30743e-44	TRUE
AAEL002231-RA	0	31.4961	-5.9771	-7.34466	-7.57036	3.72195e-14	4.9524e-14	1.02642e-15	TRUE
AAEL003372-RA	0	31.4961	-5.9771	-7.34466	-7.57036	3.72195e-14	4.9524e-14	1.02642e-15	TRUE
AAEL009809-RB	24.9729	1571.12	-5.97529	-7.34284	-53.4716	0	0	0	TRUE
AAEL009296-RA	0	31.4465	-5.97483	-7.34238	-7.56503	3.87764e-14	5.15861e-14	1.06916e-15	TRUE
AAEL009568-RA	0	31.4465	-5.97483	-7.34238	-7.56503	3.87764e-14	5.15861e-14	1.06916e-15	TRUE
AAEL009115-RA	0	31.3725	-5.97143	-7.33898	-7.55708	4.1222e-14	5.48171e-14	1.13618e-15	TRUE
AAEL004964-RA	0	31.3469	-5.97025	-7.33781	-7.55432	4.21038e-14	5.59846e-14	1.16038e-15	TRUE
AAEL004525-RA	3.78788	237.374	-5.96963	-7.33718	-20.7886	5.48934e-96	1.2694e-95	2.63104e-97	TRUE
AAEL006701-RA	0	31.3112	-5.96861	-7.33616	-7.55048	4.33653e-14	5.76515e-14	1.19492e-15	TRUE
AAEL001873-RA	0	31.1174	-5.95965	-7.32721	-7.52957	5.09093e-14	6.76376e-14	1.4019e-15	TRUE
AAEL010928-RA	1.54967	96.2343	-5.95652	-7.32407	-13.2429	4.95918e-40	8.16661e-40	1.69267e-41	TRUE
AAEL002572-RA	9.299	574.392	-5.94882	-7.31637	-32.3628	9.1728e-230	3.94079e-229	8.16794e-231	TRUE
AAEL006576-RA	0	30.825	-5.94603	-7.31359	-7.49785	6.48725e-14	8.61575e-14	1.78576e-15	TRUE
AAEL011936-RA	0	30.8219	-5.94588	-7.31344	-7.49751	6.50396e-14	8.63715e-14	1.79019e-15	TRUE
AAEL008357-RA	0	30.8081	-5.94524	-7.31279	-7.49601	6.57886e-14	8.73503e-14	1.81048e-15	TRUE
AAEL001577-RA	0	30.7988	-5.9448	-7.31236	-7.495	6.62983e-14	8.80191e-14	1.82434e-15	TRUE
AAEL013038-RA	0	30.7971	-5.94472	-7.31228	-7.49481	6.63919e-14	8.81353e-14	1.82675e-15	TRUE
AAEL014953-RA	8.69565	534.783	-5.94252	-7.31007	-31.2342	3.65987e-214	1.48227e-213	3.07225e-215	TRUE
AAEL017084-RA	0	30.6513	-5.93788	-7.30543	-7.47892	7.49359e-14	9.93959e-14	2.06015e-15	TRUE
AAEL003116-RA	0	30.5628	-5.9337	-7.30126	-7.46925	8.06544e-14	1.06923e-13	2.21615e-15	TRUE
AAEL003639-RA	2.27531	138.794	-5.93074	-7.29829	-15.9189	4.68686e-57	8.59907e-57	1.7823e-58	TRUE
AAEL005465-RA	0	30.4233	-5.9271	-7.29466	-7.45397	9.05753e-14	1.20009e-13	2.48739e-15	TRUE
AAEL017506-RA	4.36681	265.284	-5.92481	-7.29237	-22.0128	2.16982e-107	5.33985e-107	1.10677e-108	TRUE
AAEL009316-RA	1.76991	107.375	-5.92284	-7.29039	-14.0056	1.43979e-44	2.45081e-44	5.07972e-46	TRUE
AAEL009316-RB	1.7094	103.704	-5.92284	-7.29039	-13.7641	4.18837e-43	7.05767e-43	1.46282e-44	TRUE
AAEL001964-RA	0	30.303	-5.92139	-7.28894	-7.44075	1.00114e-13	1.32569e-13	2.7476e-15	TRUE
AAEL012522-RA	0	30.303	-5.92139	-7.28894	-7.44075	1.00114e-13	1.32569e-13	2.7476e-15	TRUE
AAEL001442-RA	2.66578	161.446	-5.92035	-7.28791	-17.1753	4.06627e-66	7.91621e-66	1.64077e-67	TRUE
AAEL008361-RA	0	30.1974	-5.91635	-7.28391	-7.42912	1.09319e-13	1.44713e-13	2.99941e-15	TRUE
AAEL017121-RA	0	30.1915	-5.91607	-7.28363	-7.42847	1.09858e-13	1.45413e-13	3.01392e-15	TRUE
AAEL014391-RA	0	30.1587	-5.9145	-7.28206	-7.42486	1.12903e-13	1.49415e-13	3.09688e-15	TRUE
AAEL015284-RA	0	30.0926	-5.91134	-7.27889	-7.41756	1.19299e-13	1.57851e-13	3.27173e-15	TRUE
AAEL014144-RA	0	50.7307	-5.91089	-7.27845	-9.63105	5.91237e-22	8.48436e-22	1.75853e-23	TRUE
AAEL003194-RA	0	30.0523	-5.9094	-7.27696	-7.4131	1.23377e-13	1.63232e-13	3.38326e-15	TRUE
AAEL007452-RA	0	30.0266	-5.90817	-7.27573	-7.41026	1.2605e-13	1.66724e-13	3.45563e-15	TRUE
AAEL009184-RA	1.20919	72.5514	-5.90689	-7.27445	-11.5192	1.05554e-30	1.63108e-30	3.38068e-32	TRUE
AAEL015101-RA	0	30	-5.90689	-7.27445	-7.40732	1.28879e-13	1.70419e-13	3.53221e-15	TRUE
AAEL012210-RA	0	29.9145	-5.90277	-7.27033	-7.39785	1.38412e-13	1.82942e-13	3.79177e-15	TRUE
AAEL017535-RA	0	29.9003	-5.90209	-7.26964	-7.39627	1.40063e-13	1.8509e-13	3.8363e-15	TRUE
AAEL007265-RA	23.1884	1382.61	-5.89785	-7.2654	-50.3028	0	0	0	TRUE
AAEL009844-RA	0	29.7324	-5.89396	-7.26152	-7.37761	1.61155e-13	2.12789e-13	4.4104e-15	TRUE
AAEL003420-RA	0	29.5203	-5.88364	-7.25119	-7.35394	1.92443e-13	2.5386e-13	5.26143e-15	TRUE
AAEL007852-RA	0	29.5203	-5.88364	-7.25119	-7.35394	1.92443e-13	2.5386e-13	5.26143e-15	TRUE
AAEL004938-RA	0	50.9279	-5.88264	-7.2502	-9.65946	4.48199e-22	6.43935e-22	1.33466e-23	TRUE
AAEL017058-RA	24.9252	1468.1	-5.8802	-7.24776	-51.8671	0	0	0	TRUE
AAEL006576-RB	0	29.2851	-5.87209	-7.23965	-7.32757	2.34362e-13	3.08807e-13	6.40054e-15	TRUE
AAEL002823-RA	18.8295	1101.78	-5.8707	-7.23825	-44.9476	0	0	0	TRUE
AAEL012103-RA	0	29.2463	-5.87018	-7.23774	-7.32321	2.42113e-13	3.18934e-13	6.61044e-15	TRUE
AAEL004204-RA	0	29.1667	-5.86625	-7.23381	-7.31424	2.58835e-13	3.40931e-13	7.06636e-15	TRUE
AAEL011905-RA	0	45.8235	-5.86625	-7.2338	-9.1679	4.82314e-20	6.8119e-20	1.41188e-21	TRUE
AAEL007473-RA	0	29.1005	-5.86297	-7.23053	-7.30678	2.73626e-13	3.60283e-13	7.46746e-15	TRUE
AAEL000324-RA	4.97512	289.179	-5.86109	-7.22864	-23.035	2.08038e-117	5.43863e-117	1.12725e-118	TRUE
AAEL001844-RA	0	29.0276	-5.85935	-7.22691	-7.29854	2.90902e-13	3.82961e-13	7.93751e-15	TRUE
AAEL017302-RA	0	28.9296	-5.85447	-7.22203	-7.28745	3.15874e-13	4.15685e-13	8.61577e-15	TRUE
AAEL001998-RA	0	28.9017	-5.85308	-7.22064	-7.28429	3.23371e-13	4.25493e-13	8.81866e-15	TRUE
AAEL015288-RA	0	28.9017	-5.85308	-7.22064	-7.28429	3.23371e-13	4.25493e-13	8.81866e-15	TRUE
AAEL000049-RA	0	28.8591	-5.85095	-7.21851	-7.27946	3.35165e-13	4.40953e-13	9.13948e-15	TRUE
AAEL015009-RA	0	28.8351	-5.84975	-7.21731	-7.27673	3.42e-13	4.49864e-13	9.32418e-15	TRUE
AAEL005996-RA	0	28.8066	-5.84833	-7.21588	-7.2735	3.503e-13	4.60739e-13	9.54958e-15	TRUE
AAEL005772-RA	0	28.7671	-5.84635	-7.2139	-7.26901	3.62139e-13	4.74938e-13	9.84389e-15	TRUE
AAEL014655-RA	1.01317	58.2573	-5.84549	-7.21305	-10.3446	4.426e-25	6.54485e-25	1.35653e-26	TRUE
AAEL014224-RA	0	28.7356	-5.84477	-7.21232	-7.26542	3.71869e-13	4.87656e-13	1.01075e-14	TRUE
AAEL004841-RB	0	28.626	-5.83925	-7.20681	-7.25294	4.07826e-13	5.34375e-13	1.10758e-14	TRUE
AAEL012399-RA	0	28.5714	-5.8365	-7.20406	-7.24671	4.27028e-13	5.59409e-13	1.15942e-14	TRUE
AAEL016044-RA	0	28.5714	-5.8365	-7.20406	-7.24671	4.27028e-13	5.59409e-13	1.15942e-14	TRUE
AAEL006190-RA	0	22.7818	-5.83289	-7.20045	-6.47177	9.68633e-11	1.23024e-10	2.54988e-12	TRUE
AAEL010374-RA	1.03199	58.8235	-5.83289	-7.20045	-10.3993	2.49746e-25	3.70171e-25	7.67241e-27	TRUE
AAEL012988-RA	0	47.3225	-5.83289	-7.20044	-9.32745	1.08452e-20	1.54036e-20	3.19266e-22	TRUE
AAEL001664-RA	22.1857	1262.12	-5.83008	-7.19763	-48.1751	0	0	0	TRUE
AAEL004849-RA	7.6025	430.899	-5.82473	-7.19229	-28.1539	2.14633e-174	7.44264e-174	1.54261e-175	TRUE
AAEL017192-RA	0	56.2169	-5.82443	-7.19198	-10.1692	2.72021e-24	3.99688e-24	8.28421e-26	TRUE
AAEL006028-RA	0	26.2852	-5.82018	-7.18774	-6.95463	3.53499e-12	4.57347e-12	9.47928e-14	TRUE
AAEL017549-RA	0	28.2486	-5.82011	-7.18766	-7.20971	5.60718e-13	7.33786e-13	1.52089e-14	TRUE
AAEL000696-RA	4.2245	238.383	-5.81836	-7.18591	-20.9451	2.07832e-97	4.84763e-97	1.00475e-98	TRUE
AAEL008471-RA	0	28.2117	-5.81822	-7.18578	-7.20546	5.78474e-13	7.56818e-13	1.56863e-14	TRUE
AAEL001928-RA	126.627	7140.24	-5.81732	-7.18487	-114.637	0	0	0	TRUE
AAEL008008-RA	0	28.0172	-5.80824	-7.1758	-7.18302	6.81883e-13	8.91228e-13	1.84722e-14	TRUE
AAEL011573-RA	7.62527	427.197	-5.80797	-7.17553	-28.0487	4.13947e-173	1.42557e-172	2.95473e-174	TRUE
AAEL002824-RA	0	14.9693	-5.80736	-7.17492	-5.25059	1.5161e-07	1.83667e-07	3.80681e-09	TRUE
AAEL007320-RA	0	28	-5.80735	-7.17491	-7.18103	6.91881e-13	9.04132e-13	1.87396e-14	TRUE
AAEL015240-RA	4.329	242.424	-5.80735	-7.17491	-21.1298	4.23167e-99	9.96445e-99	2.0653e-100	TRUE
AAEL000275-RA	5.24934	293.963	-5.80735	-7.17491	-23.2677	9.40698e-120	2.48961e-119	5.16013e-121	TRUE
AAEL017403-RA	3.40136	190.476	-5.80735	-7.17491	-18.7296	2.84144e-78	5.91689e-78	1.22637e-79	TRUE
AAEL011257-RA	2.22222	124.444	-5.80735	-7.17491	-15.1389	8.96751e-52	1.59798e-51	3.31208e-53	TRUE
AAEL002871-RA	0	27.972	-5.80591	-7.17347	-7.17779	7.08473e-13	9.25524e-13	1.91822e-14	TRUE
AAEL007608-RA	0	27.972	-5.80591	-7.17347	-7.17779	7.08473e-13	9.25524e-13	1.91822e-14	TRUE
AAEL001721-RA	14.9051	833.333	-5.80502	-7.17257	-39.1789	0	0	0	TRUE
AAEL012778-RA	0	27.9204	-5.80325	-7.1708	-7.17181	7.40109e-13	9.66288e-13	2.00279e-14	TRUE
AAEL007444-RA	4.11184	229.441	-5.8022	-7.16975	-20.5598	6.28635e-94	1.43457e-93	2.97339e-95	TRUE
AAEL007444-RB	4.04531	225.728	-5.80219	-7.16975	-20.3928	1.93782e-92	4.38646e-92	9.09166e-94	TRUE
AAEL003738-RA	0	27.8726	-5.80078	-7.16833	-7.16627	7.70685e-13	1.00594e-12	2.08497e-14	TRUE
AAEL008844-RA	0	27.7778	-5.79586	-7.16342	-7.15526	8.35148e-13	1.08974e-12	2.25856e-14	TRUE
AAEL016019-RA	0	27.7778	-5.79586	-7.16342	-7.15526	8.35148e-13	1.08974e-12	2.25856e-14	TRUE
AAEL014005-RA	0	27.7186	-5.79278	-7.16034	-7.14837	8.78135e-13	1.14526e-12	2.37375e-14	TRUE
AAEL005462-RA	27.8129	1541.09	-5.79205	-7.15961	-53.3025	0	0	0	TRUE
AAEL010369-RA	0	27.6982	-5.79172	-7.15928	-7.146	8.9346e-13	1.16504e-12	2.41474e-14	TRUE
AAEL003345-RA	0	27.6268	-5.788	-7.15555	-7.13767	9.49252e-13	1.23757e-12	2.56507e-14	TRUE
AAEL001673-RA	274.629	15157.4	-5.78639	-7.15395	-167.203	0	0	0	TRUE
AAEL011901-RA	0	27.5689	-5.78497	-7.15253	-7.13091	9.97067e-13	1.29956e-12	2.69356e-14	TRUE
AAEL000062-RA	0	27.5494	-5.78395	-7.15151	-7.12863	1.01371e-12	1.32102e-12	2.73803e-14	TRUE
AAEL007010-RA	0	36.8139	-5.78136	-7.14891	-8.24126	1.70405e-16	2.3242e-16	4.81729e-18	TRUE
AAEL005324-RA	0	6.47135	-5.78136	-7.14891	-3.4553	0.00054969	0.000604659	1.25326e-05	TRUE
AAEL006127-RA	0	27.4914	-5.78091	-7.14846	-7.12185	1.06489e-12	1.38716e-12	2.87499e-14	TRUE
AAEL015417-RA	0	27.4914	-5.78091	-7.14846	-7.12185	1.06489e-12	1.38716e-12	2.87499e-14	TRUE
AAEL004908-RA	0	27.4262	-5.77748	-7.14504	-7.11421	1.12555e-12	1.46545e-12	3.03739e-14	TRUE
AAEL006682-RA	0	27.4094	-5.7766	-7.14415	-7.11224	1.14174e-12	1.48639e-12	3.08079e-14	TRUE
AAEL012778-RB	0	27.4016	-5.77619	-7.14374	-7.11133	1.14933e-12	1.49614e-12	3.10101e-14	TRUE
AAEL005503-RA	0	27.3973	-5.77596	-7.14352	-7.11082	1.15354e-12	1.50129e-12	3.11125e-14	TRUE
AAEL006685-RA	0	27.3973	-5.77596	-7.14352	-7.11082	1.15354e-12	1.50129e-12	3.11125e-14	TRUE
AAEL006716-RA	0	27.3973	-5.77596	-7.14352	-7.11082	1.15354e-12	1.50129e-12	3.11125e-14	TRUE
AAEL016481-RA	0	27.3973	-5.77596	-7.14352	-7.11082	1.15354e-12	1.50129e-12	3.11125e-14	TRUE
AAEL008361-RB	0	27.3109	-5.7714	-7.13896	-7.10068	1.24147e-12	1.61508e-12	3.34753e-14	TRUE
AAEL005237-RA	3.32594	180.71	-5.76377	-7.13133	-18.2698	1.44081e-74	2.94553e-74	6.10511e-76	TRUE
AAEL001383-RA	7.05467	382.716	-5.76155	-7.12911	-26.5896	8.94957e-156	2.85461e-155	5.91666e-157	TRUE
AAEL001794-RB	0	12.9372	-5.75489	-7.12244	-4.88978	1.00951e-06	1.19727e-06	2.48154e-08	TRUE
AAEL001794-RA	0	13.3366	-5.75488	-7.12244	-4.96468	6.88138e-07	8.19062e-07	1.69764e-08	TRUE
AAEL003888-RA	79.8429	4307.59	-5.75357	-7.12113	-89.2297	0	0	0	TRUE
AAEL008912-RA	0	26.9687	-5.75321	-7.12077	-7.06029	1.66152e-12	2.15807e-12	4.47296e-14	TRUE
AAEL001834-RA	17.3124	933.223	-5.75234	-7.1199	-41.5335	0	0	0	TRUE
AAEL006902-RA	0	26.9397	-5.75166	-7.11922	-7.05686	1.70313e-12	2.21191e-12	4.58456e-14	TRUE
AAEL010839-RA	0	26.936	-5.75146	-7.11902	-7.05642	1.70851e-12	2.21831e-12	4.59782e-14	TRUE
AAEL003096-RA	0	26.8817	-5.74855	-7.11611	-7.04997	1.78952e-12	2.32246e-12	4.81368e-14	TRUE
AAEL004418-RA	0	26.864	-5.7476	-7.11516	-7.04787	1.81676e-12	2.35759e-12	4.8865e-14	TRUE
AAEL010490-RB	0	26.8256	-5.74554	-7.11309	-7.04331	1.87729e-12	2.43571e-12	5.04841e-14	TRUE
AAEL005746-RA	0	26.7857	-5.74339	-7.11095	-7.03856	1.94234e-12	2.51989e-12	5.22289e-14	TRUE
AAEL009249-RA	0	26.7035	-5.73896	-7.10651	-7.02877	2.08362e-12	2.70294e-12	5.60229e-14	TRUE
AAEL009736-RA	24.6914	1317.04	-5.73715	-7.1047	-49.3653	0	0	0	TRUE
AAEL000606-RA	0	26.6667	-5.73697	-7.10452	-7.02438	2.15019e-12	2.7883e-12	5.7787e-14	TRUE
AAEL002899-RA	0	26.6667	-5.73697	-7.10452	-7.02438	2.15019e-12	2.7883e-12	5.7787e-14	TRUE
AAEL016469-RA	0	26.6667	-5.73697	-7.10452	-7.02438	2.15019e-12	2.7883e-12	5.7787e-14	TRUE
AAEL012880-RA	57.275	3050.52	-5.73501	-7.10256	-75.1348	0	0	0	TRUE
AAEL010337-RA	4.65735	247.505	-5.7318	-7.09936	-21.4037	1.23472e-101	2.94987e-101	6.1141e-103	TRUE
AAEL010337-RB	4.83092	256.729	-5.7318	-7.09936	-21.7989	2.37835e-105	5.78268e-105	1.19856e-106	TRUE
AAEL014348-RB	0	26.57	-5.73173	-7.09928	-7.01283	2.33552e-12	3.02701e-12	6.27398e-14	TRUE
AAEL010524-RA	0	27.1795	-5.72792	-7.09548	-7.09368	1.30592e-12	1.69847e-12	3.52036e-14	TRUE
AAEL017466-RA	19.802	1046.2	-5.72337	-7.09092	-44.0173	0	0	0	TRUE
AAEL001667-RA	0	26.3841	-5.7216	-7.08915	-6.99054	2.73833e-12	3.5475e-12	7.35279e-14	TRUE
AAEL007405-RA	0	26.3505	-5.71976	-7.08731	-6.9865	2.81829e-12	3.65077e-12	7.56683e-14	TRUE
AAEL011779-RA	0	26.3336	-5.71883	-7.08639	-6.98447	2.8594e-12	3.70336e-12	7.67582e-14	TRUE
AAEL013378-RA	1.18483	62.4013	-5.71882	-7.08638	-10.7517	5.82107e-27	8.7427e-27	1.81207e-28	TRUE
AAEL013523-RA	0	26.3158	-5.71786	-7.08541	-6.98233	2.90334e-12	3.75994e-12	7.79311e-14	TRUE
AAEL007711-RA	0	26.2626	-5.71494	-7.08249	-6.97592	3.0388e-12	3.93466e-12	8.15525e-14	TRUE
AAEL009817-RA	2.27894	119.417	-5.7115	-7.07906	-14.8769	4.65318e-50	8.20546e-50	1.70072e-51	TRUE
AAEL011349-RA	0	26.1343	-5.70787	-7.07543	-6.96043	3.39231e-12	4.39004e-12	9.0991e-14	TRUE
AAEL005430-RA	3.276	170.68	-5.70321	-7.07077	-17.7904	8.38133e-71	1.67466e-70	3.47101e-72	TRUE
AAEL009642-RA	0	26.026	-5.70188	-7.06944	-6.94732	3.72284e-12	4.8148e-12	9.97948e-14	TRUE
AAEL011034-RA	1.19617	62.201	-5.70044	-7.068	-10.7407	6.55498e-27	9.83889e-27	2.03927e-28	TRUE
AAEL014950-RA	1.08225	56.2771	-5.70044	-7.068	-10.2164	1.67378e-24	2.46331e-24	5.10562e-26	TRUE
AAEL004673-RA	0	16.0296	-5.70044	-7.068	-5.45249	4.96691e-08	6.07219e-08	1.25856e-09	TRUE
AAEL000137-RA	2.07469	107.884	-5.70044	-7.068	-14.1453	1.99654e-45	3.41367e-45	7.07541e-47	TRUE
AAEL006487-RA	7.58725	394.537	-5.70044	-7.068	-27.0507	3.75124e-161	1.22551e-160	2.54007e-162	TRUE
AAEL003082-RA	1.3369	69.5187	-5.70044	-7.06799	-11.3549	7.00938e-30	1.07809e-29	2.23453e-31	TRUE
AAEL001753-RA	0	25.974	-5.699	-7.06655	-6.94102	3.89291e-12	5.03185e-12	1.04289e-13	TRUE
AAEL001786-RA	0	25.974	-5.699	-7.06655	-6.94102	3.89291e-12	5.03185e-12	1.04289e-13	TRUE
AAEL014138-RA	0	25.9525	-5.6978	-7.06536	-6.93841	3.9655e-12	5.12454e-12	1.06215e-13	TRUE
AAEL015353-RA	0	25.9403	-5.69712	-7.06468	-6.93692	4.0073e-12	5.17809e-12	1.07325e-13	TRUE
AAEL000025-RA	5.75731	298.051	-5.69402	-7.06158	-23.5162	2.7829e-122	7.44356e-122	1.5428e-123	TRUE
AAEL007163-RA	9.90099	512.151	-5.69285	-7.06041	-30.8275	1.12326e-208	4.45028e-208	9.22395e-210	TRUE
AAEL004824-RA	0	25.8359	-5.69131	-7.05886	-6.92423	4.38364e-12	5.66238e-12	1.17362e-13	TRUE
AAEL011565-RA	0	25.8197	-5.6904	-7.05796	-6.92225	4.44515e-12	5.74133e-12	1.18999e-13	TRUE
AAEL011404-RA	0	25.8065	-5.68966	-7.05722	-6.92065	4.49592e-12	5.80638e-12	1.20347e-13	TRUE
AAEL013860-RA	0	32.4512	-5.6865	-7.05406	-7.76141	8.39891e-15	1.12469e-14	2.33112e-16	TRUE
AAEL013409-RA	0	25.6547	-5.68115	-7.04871	-6.90211	5.12354e-12	6.61401e-12	1.37086e-13	TRUE
AAEL017310-RA	2.48756	126.866	-5.67243	-7.03999	-15.3529	3.38804e-53	6.08127e-53	1.26044e-54	TRUE
AAEL006736-RA	1.66759	85.0472	-5.67243	-7.03998	-12.5703	3.07374e-36	4.93507e-36	1.02288e-37	TRUE
AAEL000030-RA	2.9383	149.853	-5.67242	-7.03998	-16.6859	1.65937e-62	3.15579e-62	6.54091e-64	TRUE
AAEL014191-RA	0	25.4237	-5.6681	-7.03566	-6.87377	6.2526e-12	8.06294e-12	1.67103e-13	TRUE
AAEL014385-RA	0	25.4237	-5.6681	-7.03566	-6.87377	6.2526e-12	8.06294e-12	1.67103e-13	TRUE
AAEL014520-RA	0	25.4237	-5.6681	-7.03566	-6.87377	6.2526e-12	8.06294e-12	1.67103e-13	TRUE
AAEL012065-RA	22.7848	1156.12	-5.66508	-7.03263	-46.3574	0	0	0	TRUE
AAEL010490-RA	0	25.3672	-5.66489	-7.03245	-6.86682	6.56506e-12	8.46363e-12	1.75423e-13	TRUE
AAEL000573-RA	1.74064	87.9025	-5.65821	-7.02577	-12.7853	1.98181e-37	3.20986e-37	6.65298e-39	TRUE
AAEL012400-RA	1.85414	93.3251	-5.65344	-7.021	-13.1757	1.21159e-39	1.9898e-39	4.1242e-41	TRUE
AAEL005094-RA	0	25.1323	-5.65147	-7.01903	-6.83779	8.04248e-12	1.03564e-11	2.14653e-13	TRUE
AAEL000948-RA	0	25.1142	-5.65043	-7.01799	-6.83555	8.16938e-12	1.05179e-11	2.18002e-13	TRUE
AAEL004044-RA	2.26757	113.662	-5.64746	-7.01502	-14.5432	6.4475e-48	1.12001e-47	2.3214e-49	TRUE
AAEL008123-RA	3.56432	178.465	-5.64587	-7.01343	-18.2243	3.31026e-74	6.75504e-74	1.40009e-75	TRUE
AAEL010382-RA	0	12.6072	-5.64386	-7.01142	-4.84407	1.27206e-06	1.50473e-06	3.11881e-08	TRUE
AAEL004251-RA	0	24.9633	-5.64174	-7.00929	-6.8168	9.3092e-12	1.1977e-11	2.48243e-13	TRUE
AAEL001565-RA	0	24.9458	-5.64073	-7.00828	-6.81462	9.45137e-12	1.21577e-11	2.51989e-13	TRUE
AAEL017224-RA	3.08642	153.292	-5.6342	-7.00176	-16.8962	4.7979e-64	9.21125e-64	1.90919e-65	TRUE
AAEL001669-RA	0	24.8227	-5.63359	-7.00114	-6.79927	1.05154e-11	1.35204e-11	2.80234e-13	TRUE
AAEL010049-RA	0	24.7678	-5.63039	-6.99795	-6.7924	1.10281e-11	1.41772e-11	2.93847e-13	TRUE
AAEL003927-RA	0	24.7525	-5.6295	-6.99706	-6.79049	1.11755e-11	1.43654e-11	2.97746e-13	TRUE
AAEL000633-RA	1.73611	85.5655	-5.6231	-6.99065	-12.6277	1.48508e-36	2.38965e-36	4.95296e-38	TRUE
AAEL006798-RA	0	24.5549	-5.61794	-6.9855	-6.7657	1.3267e-11	1.70419e-11	3.53221e-13	TRUE
AAEL003558-RA	2.26757	111.111	-5.61471	-6.98227	-14.3934	5.6905e-47	9.82764e-47	2.03694e-48	TRUE
AAEL011128-RA	4.329	212.121	-5.61471	-6.98227	-19.8874	5.23359e-88	1.15313e-87	2.39006e-89	TRUE
AAEL002228-RA	0	6.9474	-5.61471	-6.98226	-3.59912	0.000319291	0.000353974	7.33671e-06	TRUE
AAEL001528-RA	0	24.4755	-5.61327	-6.98082	-6.7557	1.42149e-11	1.82547e-11	3.78359e-13	TRUE
AAEL000866-RA	0	24.3902	-5.60823	-6.97579	-6.74493	1.53097e-11	1.9651e-11	4.07282e-13	TRUE
AAEL005161-RA	0	24.3902	-5.60823	-6.97579	-6.74493	1.53097e-11	1.9651e-11	4.07282e-13	TRUE
AAEL005087-RA	1.8622	90.3166	-5.59991	-6.96747	-12.9826	1.53575e-38	2.5027e-38	5.18727e-40	TRUE
AAEL004344-RA	0	24.2424	-5.59946	-6.96702	-6.72623	1.7412e-11	2.23327e-11	4.62883e-13	TRUE
AAEL008387-RA	0	24.2272	-5.59856	-6.96611	-6.7243	1.76441e-11	2.26284e-11	4.69011e-13	TRUE
AAEL003798-RA	45.6323	2207.3	-5.59608	-6.96364	-64.189	0	0	0	TRUE
AAEL005980-RA	0	24.1327	-5.59292	-6.96047	-6.71229	1.91588e-11	2.45494e-11	5.08827e-13	TRUE
AAEL004459-RA	0	24.0964	-5.59075	-6.9583	-6.70768	1.97749e-11	2.53334e-11	5.25053e-13	TRUE
AAEL014614-RA	0	24.0964	-5.59075	-6.9583	-6.70768	1.97749e-11	2.53334e-11	5.25053e-13	TRUE
AAEL005992-RA	3.41085	164.341	-5.59042	-6.95797	-17.5175	1.05268e-68	2.08022e-68	4.31159e-70	TRUE
AAEL017363-RA	52.8971	2546.22	-5.58902	-6.95658	-68.9555	0	0	0	TRUE
AAEL006973-RA	0	8.74317	-5.58497	-6.95252	-4.04115	5.31908e-05	6.05306e-05	1.2546e-06	TRUE
AAEL011526-RA	5.89391	282.908	-5.58496	-6.95252	-22.9876	6.20751e-117	1.61989e-116	3.3575e-118	TRUE
AAEL010480-RA	1.25078	60.0375	-5.58496	-6.95252	-10.5896	3.32852e-26	4.97298e-26	1.03073e-27	TRUE
AAEL003129-RA	0	23.0437	-5.58496	-6.95252	-6.56064	5.35775e-11	6.82919e-11	1.41546e-12	TRUE
AAEL011864-RA	0	26.4026	-5.58496	-6.95252	-7.02253	2.1789e-12	2.82503e-12	5.85534e-14	TRUE
AAEL001570-RA	14.5285	696.272	-5.58269	-6.95025	-36.0653	7.94545e-285	4.13572e-284	8.57198e-286	TRUE
AAEL000837-RA	0	23.9282	-5.58064	-6.9482	-6.68621	2.29018e-11	2.93249e-11	6.07807e-13	TRUE
AAEL005964-RA	78.626	3744.27	-5.57353	-6.94109	-83.6573	0	0	0	TRUE
AAEL009643-RA	0	23.8095	-5.57347	-6.94102	-6.67101	2.54047e-11	3.25212e-11	6.74056e-13	TRUE
AAEL000968-RA	0	23.6967	-5.56661	-6.93417	-6.65652	2.80388e-11	3.58743e-11	7.43556e-13	TRUE
AAEL003366-RA	6.18812	292.698	-5.56377	-6.93132	-23.3964	4.64798e-121	1.2355e-120	2.56079e-122	TRUE
AAEL009102-RA	8.43254	398.313	-5.56179	-6.92935	-27.2946	4.91625e-164	1.6295e-163	3.37741e-165	TRUE
AAEL002194-RA	0	23.6008	-5.56076	-6.92832	-6.64416	3.04943e-11	3.89989e-11	8.08317e-13	TRUE
AAEL004715-RA	0	23.544	-5.55729	-6.92484	-6.63683	3.20499e-11	4.09847e-11	8.49476e-13	TRUE
AAEL004513-RA	3.40909	160.227	-5.55459	-6.92214	-17.315	3.62526e-67	7.08987e-67	1.46949e-68	TRUE
AAEL007897-RA	0	34.2815	-5.55459	-6.92214	-8.00911	1.15539e-15	1.56342e-15	3.24045e-17	TRUE
AAEL010189-RA	0	23.4899	-5.55397	-6.92152	-6.62984	3.3606e-11	4.29595e-11	8.90407e-13	TRUE
AAEL003647-RA	20.8333	976.852	-5.55118	-6.91873	-42.7575	0	0	0	TRUE
AAEL014096-RA	0	23.4375	-5.55075	-6.9183	-6.62305	3.51859e-11	4.49673e-11	9.32023e-13	TRUE
AAEL801276-RA	59.7484	2800.31	-5.55054	-6.9181	-72.3955	0	0	0	TRUE
AAEL013427-RA	0	23.4292	-5.55024	-6.91779	-6.62198	3.54429e-11	4.52879e-11	9.38667e-13	TRUE
AAEL003773-RA	0	23.4192	-5.54962	-6.91718	-6.62068	3.57552e-11	4.56828e-11	9.46852e-13	TRUE
AAEL014322-RA	5.39811	252.362	-5.5469	-6.91445	-21.7352	9.54628e-105	2.31334e-104	4.79479e-106	TRUE
AAEL005757-RA	0	23.3546	-5.54563	-6.91319	-6.6123	3.78401e-11	4.83339e-11	1.0018e-12	TRUE
AAEL002896-RA	12.3001	573.537	-5.54314	-6.9107	-32.7702	1.56796e-235	6.88652e-235	1.42735e-236	TRUE
AAEL001812-RA	0	32.2805	-5.53916	-6.90672	-7.77529	7.52746e-15	1.00865e-14	2.09059e-16	TRUE
AAEL000811-RA	1.40647	65.4008	-5.53916	-6.90671	-11.0672	1.80949e-28	2.74829e-28	5.6963e-30	TRUE
AAEL001380-RA	0	23.1959	-5.5358	-6.90335	-6.59164	4.34986e-11	5.55178e-11	1.1507e-12	TRUE
AAEL001837-RA	0	23.1936	-5.53565	-6.90321	-6.59134	4.35866e-11	5.56252e-11	1.15293e-12	TRUE
AAEL006229-RA	76.087	3528.99	-5.53546	-6.90302	-81.3058	0	0	0	TRUE
AAEL000250-RA	15.9872	741.007	-5.5345	-6.90205	-37.2577	7.95e-304	4.41417e-303	9.14911e-305	TRUE
AAEL006484-RA	0	23.1729	-5.53437	-6.90192	-6.58864	4.43867e-11	5.66315e-11	1.17378e-12	TRUE
AAEL000744-RA	0	23.1135	-5.53066	-6.89822	-6.58088	4.67662e-11	5.96464e-11	1.23627e-12	TRUE
AAEL008093-RA	3.72024	171.875	-5.52982	-6.89738	-17.946	5.15519e-72	1.03788e-71	2.15118e-73	TRUE
AAEL010653-RA	0	23.0243	-5.52509	-6.89264	-6.56921	5.05836e-11	6.44869e-11	1.3366e-12	TRUE
AAEL017354-RA	0	19.2872	-5.52356	-6.89112	-6.01275	1.82404e-09	2.27521e-09	4.71574e-11	TRUE
AAEL004171-RA	0	22.0941	-5.52356	-6.89112	-6.43542	1.23136e-10	1.56147e-10	3.23641e-12	TRUE
AAEL001583-RA	13.788	632.648	-5.51992	-6.88747	-34.4401	6.32817e-260	3.03469e-259	6.2899e-261	TRUE
AAEL002306-RA	5.23632	240.251	-5.51985	-6.8874	-21.2235	5.79629e-100	1.37286e-99	2.84548e-101	TRUE
AAEL013023-RA	1.86916	85.6698	-5.51832	-6.88588	-12.6741	8.23215e-37	1.32787e-36	2.75223e-38	TRUE
AAEL004583-RA	7.78816	356.698	-5.51728	-6.88483	-25.8622	1.77282e-147	5.44023e-147	1.12758e-148	TRUE
AAEL013559-RA	0	31.6648	-5.51727	-6.88483	-7.70555	1.30282e-14	1.74188e-14	3.61033e-16	TRUE
AAEL004583-RD	7.11238	325.036	-5.51412	-6.88168	-24.6899	1.37244e-134	3.89863e-134	8.08056e-136	TRUE
AAEL013185-RA	0	22.8453	-5.51383	-6.88138	-6.54569	5.92205e-11	7.54648e-11	1.56413e-12	TRUE
AAEL004583-RB	8.91266	406.417	-5.51096	-6.87852	-27.6108	8.26538e-168	2.79297e-167	5.7889e-169	TRUE
AAEL010947-RA	0	22.792	-5.51046	-6.87801	-6.53867	6.20694e-11	7.90537e-11	1.63852e-12	TRUE
AAEL011125-RA	11.2245	511.565	-5.51019	-6.87775	-30.9779	1.06946e-210	4.27549e-210	8.86167e-212	TRUE
AAEL005380-RA	19.9609	909.661	-5.51008	-6.87764	-41.3089	0	0	0	TRUE
AAEL005338-RA	1.67564	76.3615	-5.51006	-6.87762	-11.9685	5.19532e-33	8.17113e-33	1.6936e-34	TRUE
AAEL005317-RB	12.7684	581.157	-5.50828	-6.87583	-33.0196	4.25073e-239	1.89378e-238	3.92517e-240	TRUE
AAEL009478-RA	0	22.7273	-5.50635	-6.87391	-6.53013	6.57144e-11	8.36632e-11	1.73398e-12	TRUE
AAEL010718-RA	0	22.7273	-5.50635	-6.87391	-6.53013	6.57144e-11	8.36632e-11	1.73398e-12	TRUE
AAEL002194-RB	0	22.7106	-5.50529	-6.87285	-6.52792	6.66899e-11	8.48939e-11	1.75957e-12	TRUE
AAEL011334-RA	0	22.6667	-5.5025	-6.87006	-6.52211	6.93243e-11	8.8209e-11	1.82828e-12	TRUE
AAEL003590-RA	0	22.6629	-5.50226	-6.86982	-6.52161	6.95573e-11	8.84976e-11	1.83426e-12	TRUE
AAEL010096-RA	0	22.6244	-5.49981	-6.86736	-6.51651	7.19622e-11	9.15494e-11	1.89751e-12	TRUE
AAEL000430-RA	8.22538	370.964	-5.49505	-6.86261	-26.3906	1.75502e-153	5.53131e-153	1.14646e-154	TRUE
AAEL005908-RA	0	22.547	-5.49486	-6.86242	-6.50624	7.70543e-11	9.79847e-11	2.0309e-12	TRUE
AAEL000416-RA	15.2279	685.751	-5.4929	-6.86045	-35.8834	5.54894e-282	2.86577e-281	5.93979e-283	TRUE
AAEL005166-RA	0	39.6301	-5.49185	-6.85941	-8.6265	6.32604e-18	8.75118e-18	1.81383e-19	TRUE
AAEL006054-RA	0	21.7391	-5.49185	-6.85941	-6.38914	1.66818e-10	2.11025e-10	4.37386e-12	TRUE
AAEL014274-RA	0	22.4252	-5.48705	-6.8546	-6.49004	8.58147e-11	1.09049e-10	2.26021e-12	TRUE
AAEL006242-RA	16.4509	737.471	-5.48635	-6.8539	-37.2187	3.4061e-303	1.88761e-302	3.91239e-304	TRUE
AAEL001411-RA	19.5029	873.805	-5.48555	-6.85311	-40.514	0	0	0	TRUE
AAEL008902-RA	22.7598	1017.35	-5.48218	-6.84974	-43.7193	0	0	0	TRUE
AAEL007245-RA	15.4072	688.004	-5.48074	-6.8483	-35.9543	4.3435e-283	2.2504e-282	4.66433e-284	TRUE
AAEL801309-RA	0	22.2841	-5.47794	-6.8455	-6.4712	9.72298e-11	1.23479e-10	2.5593e-12	TRUE
AAEL017383-RA	0	22.2531	-5.47593	-6.84349	-6.46705	9.99365e-11	1.26872e-10	2.62963e-12	TRUE
AAEL014022-RA	7.20721	320.721	-5.47573	-6.84329	-24.5515	4.17328e-133	1.17744e-132	2.44045e-134	TRUE
AAEL000598-RA	0	22.2222	-5.47393	-6.84149	-6.46291	1.0271e-10	1.30348e-10	2.70144e-12	TRUE
AAEL000625-RA	0	22.2222	-5.47393	-6.84149	-6.46291	1.0271e-10	1.30348e-10	2.70144e-12	TRUE
AAEL006746-RA	0	22.2222	-5.47393	-6.84149	-6.46291	1.0271e-10	1.30348e-10	2.70144e-12	TRUE
AAEL007430-RA	0	39.0487	-5.47032	-6.83787	-8.56801	1.05285e-17	1.4537e-17	3.01305e-19	TRUE
AAEL008685-RA	0	22.158	-5.46976	-6.83731	-6.45429	1.08725e-10	1.37944e-10	2.85913e-12	TRUE
AAEL002774-RA	4.93827	218.827	-5.46964	-6.8372	-20.2832	1.81133e-91	4.07227e-91	8.44046e-93	TRUE
AAEL010222-RA	1.4193	62.8548	-5.46877	-6.83633	-10.8709	1.58681e-27	2.3941e-27	4.96218e-29	TRUE
AAEL003627-RA	0	22.1421	-5.46872	-6.83628	-6.45216	1.10268e-10	1.39879e-10	2.89922e-12	TRUE
AAEL010222-RB	1.74216	76.9039	-5.46411	-6.83166	-12.0261	2.59195e-33	4.08541e-33	8.4677e-35	TRUE
AAEL011248-RA	5.29101	233.466	-5.46353	-6.83108	-20.9541	1.72241e-97	4.02134e-97	8.3349e-99	TRUE
AAEL013432-RA	0	22.0386	-5.46196	-6.82952	-6.43823	1.20872e-10	1.5329e-10	3.17719e-12	TRUE
AAEL009430-RA	7.89135	347.327	-5.45988	-6.82743	-25.5605	4.20123e-144	1.26471e-143	2.62133e-145	TRUE
AAEL005116-RA	12.8205	564.103	-5.45943	-6.82699	-32.575	9.27901e-233	4.02561e-232	8.34374e-234	TRUE
AAEL005244-RA	0	26.538	-5.45943	-6.82699	-7.06542	1.60126e-12	2.08035e-12	4.31187e-14	TRUE
AAEL004720-RA	0	39.2419	-5.45943	-6.82699	-8.5917	8.56902e-18	1.18428e-17	2.45461e-19	TRUE
AAEL004753-RA	0	38.1944	-5.45943	-6.82699	-8.47626	2.32557e-17	3.19886e-17	6.63018e-19	TRUE
AAEL000397-RA	70.4907	3100.9	-5.45911	-6.82667	-76.3758	0	0	0	TRUE
AAEL003490-RA	5.18732	227.666	-5.45579	-6.82334	-20.6965	3.72828e-95	8.56852e-95	1.77597e-96	TRUE
AAEL006170-RA	0	21.9298	-5.45482	-6.82238	-6.42355	1.33133e-10	1.6875e-10	3.49764e-12	TRUE
AAEL002895-RA	8.95593	392.647	-5.45425	-6.8218	-27.181	1.08844e-162	3.57752e-162	7.415e-164	TRUE
AAEL003277-RA	4.61894	202.079	-5.45121	-6.81877	-19.5012	1.07329e-84	2.3275e-84	4.82412e-86	TRUE
AAEL004899-RA	0	21.8688	-5.4508	-6.81836	-6.4153	1.40548e-10	1.78057e-10	3.69054e-12	TRUE
AAEL005275-RA	0	21.8509	-5.44962	-6.81718	-6.41287	1.42803e-10	1.80882e-10	3.74908e-12	TRUE
AAEL006281-RA	0	21.8464	-5.44932	-6.81688	-6.41226	1.43375e-10	1.81591e-10	3.76378e-12	TRUE
AAEL005723-RA	0	21.7803	-5.44495	-6.81251	-6.4033	1.52056e-10	1.92552e-10	3.99097e-12	TRUE
AAEL010454-RA	0	21.7544	-5.44324	-6.81079	-6.39978	1.556e-10	1.96989e-10	4.08293e-12	TRUE
AAEL008107-RA	23.374	1016.9	-5.44313	-6.81069	-43.7555	0	0	0	TRUE
AAEL012711-RA	1.74978	76.1155	-5.44294	-6.8105	-11.971	5.03997e-33	7.92851e-33	1.64332e-34	TRUE
AAEL007935-RD	0	21.7391	-5.44222	-6.80978	-6.3977	1.57733e-10	1.99638e-10	4.13782e-12	TRUE
AAEL001466-RA	0	21.7289	-5.44154	-6.8091	-6.39631	1.59172e-10	2.01423e-10	4.17483e-12	TRUE
AAEL008903-RA	0	21.721	-5.44102	-6.80857	-6.39524	1.60295e-10	2.02809e-10	4.20356e-12	TRUE
AAEL004491-RA	28.9086	1254.57	-5.43955	-6.80711	-48.6052	0	0	0	TRUE
AAEL008516-RA	8.33333	361.111	-5.43741	-6.80496	-26.0783	6.42862e-150	1.99036e-149	4.12535e-151	TRUE
AAEL007373-RA	0	21.607	-5.43343	-6.80098	-6.37971	1.77422e-10	2.2442e-10	4.65149e-12	TRUE
AAEL013997-RA	4.88759	211.144	-5.43296	-6.80052	-19.9434	1.71111e-88	3.78446e-88	7.84392e-90	TRUE
AAEL001291-RA	0	21.5827	-5.4318	-6.79936	-6.37639	1.81306e-10	2.29273e-10	4.75206e-12	TRUE
AAEL002345-RA	16.8432	725.075	-5.42789	-6.79545	-36.9623	4.62019e-299	2.52679e-298	5.23719e-300	TRUE
AAEL011525-RA	0	21.5054	-5.42663	-6.79418	-6.36583	1.9424e-10	2.45522e-10	5.08886e-12	TRUE
AAEL000023-RA	2.39044	102.789	-5.42627	-6.79382	-13.9174	4.96534e-44	8.4254e-44	1.74631e-45	TRUE
AAEL013730-RA	0	25.0583	-5.42627	-6.79382	-6.87165	6.34637e-12	8.18242e-12	1.69594e-13	TRUE
AAEL002727-RA	6.22877	267.648	-5.42525	-6.7928	-22.4584	1.05906e-111	2.67873e-111	5.55213e-113	TRUE
AAEL014637-RA	7.07464	303.974	-5.42515	-6.7927	-23.9341	1.35421e-126	3.70727e-126	7.68393e-128	TRUE
AAEL014755-RA	5.55556	238.148	-5.42178	-6.78934	-21.1865	1.27154e-99	3.00384e-99	6.22597e-101	TRUE
AAEL014370-RA	20.5174	875.112	-5.41455	-6.7821	-40.621	0	0	0	TRUE
AAEL004363-RA	29.5815	1261.18	-5.41394	-6.78149	-48.7657	0	0	0	TRUE
AAEL005855-RA	0	21.309	-5.41339	-6.78095	-6.33887	2.31456e-10	2.92311e-10	6.05864e-12	TRUE
AAEL011987-RA	0	21.2766	-5.4112	-6.77875	-6.33441	2.38255e-10	3.00871e-10	6.23605e-12	TRUE
AAEL000277-RA	4.93827	209.877	-5.40939	-6.77695	-19.8956	4.43994e-88	9.78412e-88	2.02792e-89	TRUE
AAEL011407-RA	0	21.2314	-5.40813	-6.77568	-6.32818	2.48077e-10	3.1322e-10	6.49201e-12	TRUE
AAEL012395-RA	8.52928	362.148	-5.40801	-6.77557	-26.1357	1.43347e-150	4.44856e-150	9.22038e-152	TRUE
AAEL011166-RA	2.14461	90.9926	-5.40696	-6.77452	-13.101	3.24836e-39	5.32161e-39	1.10299e-40	TRUE
AAEL005285-RA	0	21.1614	-5.40336	-6.77092	-6.31851	2.64103e-10	3.3331e-10	6.9084e-12	TRUE
AAEL005843-RB	50.3876	2122.37	-5.39646	-6.76402	-63.2895	0	0	0	TRUE
AAEL013380-RA	4.3573	183.007	-5.39232	-6.75988	-18.5865	4.12996e-77	8.55844e-77	1.77388e-78	TRUE
AAEL003078-RA	0	5.59403	-5.39232	-6.75988	-3.24958	0.00115577	0.00125626	2.60381e-05	FALSE
AAEL007819-RA	3.86698	162.413	-5.39232	-6.75987	-17.5096	1.21142e-68	2.39294e-68	4.95977e-70	TRUE
AAEL000479-RA	0	7.431	-5.39231	-6.75987	-3.74531	0.000180169	0.000201628	4.17907e-06	TRUE
AAEL005738-RA	0	20.9689	-5.39018	-6.75774	-6.29181	3.13779e-10	3.95798e-10	8.20357e-12	TRUE
AAEL004312-RA	0	20.9524	-5.38904	-6.7566	-6.28952	3.18454e-10	4.01659e-10	8.32506e-12	TRUE
AAEL009419-RA	3.72439	156.052	-5.38888	-6.75643	-17.1647	4.87701e-66	9.49075e-66	1.96712e-67	TRUE
AAEL012951-RA	6.06952	254.184	-5.38815	-6.7557	-21.9071	2.2234e-106	5.4432e-106	1.12819e-107	TRUE
AAEL008424-RB	0	20.9246	-5.38713	-6.75468	-6.28565	3.26489e-10	4.11758e-10	8.53438e-12	TRUE
AAEL010539-RA	0	20.8659	-5.38308	-6.75063	-6.27747	3.44135e-10	4.33938e-10	8.99408e-12	TRUE
AAEL009949-RA	7.97546	332.515	-5.38171	-6.74926	-25.0603	1.34721e-138	3.90151e-138	8.08654e-140	TRUE
AAEL005843-RA	51.168	2132.37	-5.38107	-6.74863	-63.4631	0	0	0	TRUE
AAEL014367-RA	11.3104	471.32	-5.38099	-6.74854	-29.8364	1.31599e-195	4.96531e-195	1.02914e-196	TRUE
AAEL007120-RA	2.17391	90.5797	-5.38082	-6.74838	-13.0799	4.28749e-39	7.01882e-39	1.45469e-40	TRUE
AAEL010744-RA	2.17391	90.5797	-5.38082	-6.74838	-13.0799	4.28749e-39	7.01882e-39	1.45469e-40	TRUE
AAEL010869-RA	29.9625	1243.45	-5.37505	-6.7426	-48.4695	0	0	0	TRUE
AAEL013010-RA	0	40.567	-5.37504	-6.7426	-8.75467	2.04702e-18	2.84773e-18	5.90239e-20	TRUE
AAEL003713-RA	0	20.7207	-5.373	-6.74056	-6.25716	3.92039e-10	4.94043e-10	1.02399e-11	TRUE
AAEL004192-RA	0	20.7156	-5.37265	-6.7402	-6.25645	3.93839e-10	4.96225e-10	1.02851e-11	TRUE
AAEL011142-RA	25.9259	1074.07	-5.37255	-6.74011	-45.0503	0	0	0	TRUE
AAEL003597-RA	3.42857	141.714	-5.36923	-6.73679	-16.3653	3.38629e-60	6.33499e-60	1.31303e-61	TRUE
AAEL009979-RA	29.9625	1235.96	-5.36633	-6.73389	-48.3338	0	0	0	TRUE
AAEL002230-RA	26.789	1104.54	-5.36566	-6.73322	-45.6927	0	0	0	TRUE
AAEL013001-RA	0	20.6101	-5.36528	-6.73284	-6.24164	4.33005e-10	5.45385e-10	1.1304e-11	TRUE
AAEL010198-RA	6.49688	266.892	-5.36037	-6.72792	-22.4636	9.4216e-112	2.38471e-111	4.94271e-113	TRUE
AAEL000838-RA	0	20.5294	-5.35962	-6.72718	-6.23028	4.65603e-10	5.86291e-10	1.21519e-11	TRUE
AAEL004114-RA	0	20.5224	-5.35913	-6.72668	-6.22929	4.68545e-10	5.89944e-10	1.22276e-11	TRUE
AAEL003290-RA	0	32.5914	-5.35755	-6.72511	-7.85042	4.14636e-15	5.5703e-15	1.15454e-16	TRUE
AAEL003076-RA	1.72911	70.8934	-5.35755	-6.72511	-11.5783	5.30931e-31	8.22691e-31	1.70517e-32	TRUE
AAEL012048-RA	28.1124	1150.6	-5.35504	-6.72259	-46.6479	0	0	0	TRUE
AAEL010210-RA	23.7179	970.641	-5.35489	-6.72245	-42.845	0	0	0	TRUE
AAEL000504-RA	0	20.432	-5.35276	-6.72031	-6.21653	5.08269e-10	6.39795e-10	1.32608e-11	TRUE
AAEL009437-RA	104.453	4264.63	-5.35149	-6.71905	-89.8157	0	0	0	TRUE
AAEL002814-RA	0	20.4082	-5.35108	-6.71863	-6.21316	5.19282e-10	6.53432e-10	1.35435e-11	TRUE
AAEL010567-RA	4.329	176.623	-5.3505	-6.71805	-18.2785	1.22764e-74	2.51185e-74	5.20622e-76	TRUE
AAEL017102-RA	0	20.3837	-5.34934	-6.7169	-6.2097	5.30871e-10	6.67784e-10	1.38409e-11	TRUE
AAEL015403-RA	3.367	137.205	-5.34873	-6.71628	-16.1109	2.13795e-58	3.95391e-58	8.19515e-60	TRUE
AAEL001262-RA	74.2804	3025.07	-5.34784	-6.7154	-75.6513	0	0	0	TRUE
AAEL000607-RA	0	20.3252	-5.3452	-6.71275	-6.20141	5.59611e-10	7.0351e-10	1.45814e-11	TRUE
AAEL003596-RA	0	20.3046	-5.34373	-6.71129	-6.19848	5.70101e-10	7.16637e-10	1.48535e-11	TRUE
AAEL013576-RA	0	20.2931	-5.34292	-6.71047	-6.19685	5.76044e-10	7.24044e-10	1.5007e-11	TRUE
AAEL012434-RA	1.01317	41.0334	-5.33985	-6.70741	-8.81247	1.22414e-18	1.70623e-18	3.53644e-20	TRUE
AAEL012300-RA	0	20.2124	-5.33717	-6.70472	-6.18538	6.19544e-10	7.78653e-10	1.61389e-11	TRUE
AAEL006955-RA	0	23.341	-5.3339	-6.70145	-6.64739	2.98335e-11	3.81605e-11	7.90939e-13	TRUE
AAEL017284-RA	0	20.1465	-5.33246	-6.70001	-6.17599	6.57519e-10	8.26096e-10	1.71222e-11	TRUE
AAEL004771-RA	0	20.1149	-5.33019	-6.69775	-6.17148	6.76554e-10	8.49902e-10	1.76149e-11	TRUE
AAEL007913-RA	0	20.1149	-5.33019	-6.69775	-6.17148	6.76554e-10	8.49902e-10	1.76149e-11	TRUE
AAEL011726-RA	0	20.0753	-5.32735	-6.69491	-6.16582	7.01197e-10	8.80593e-10	1.82518e-11	TRUE
AAEL014302-RA	0	20.0376	-5.32464	-6.69219	-6.16042	7.25501e-10	9.10957e-10	1.88811e-11	TRUE
AAEL003708-RA	0	20.0276	-5.32392	-6.69147	-6.15899	7.32089e-10	9.19071e-10	1.90493e-11	TRUE
AAEL003608-RA	7.97941	319.562	-5.32367	-6.69123	-24.6023	1.19346e-133	3.37703e-133	6.99945e-135	TRUE
AAEL002848-RA	84.5948	3384.68	-5.32231	-6.68986	-80.071	0	0	0	TRUE
AAEL005824-RA	1.001	40.04	-5.32193	-6.68948	-8.70889	3.06859e-18	4.25872e-18	8.8269e-20	TRUE
AAEL011660-RA	4.5045	180.18	-5.32193	-6.68948	-18.4744	3.32157e-76	6.85106e-76	1.42e-77	TRUE
AAEL000580-RA	0	14.3215	-5.32193	-6.68948	-5.20847	1.90405e-07	2.30263e-07	4.77258e-09	TRUE
AAEL010713-RA	1.46199	58.4795	-5.32193	-6.68948	-10.5249	6.63357e-26	9.88553e-26	2.04894e-27	TRUE
AAEL000094-RA	2.53968	101.587	-5.32193	-6.68948	-13.8719	9.37973e-44	1.58826e-43	3.29194e-45	TRUE
AAEL002908-RA	0	19.9667	-5.31952	-6.68708	-6.15026	7.73537e-10	9.70854e-10	2.01226e-11	TRUE
AAEL012764-RA	0	19.9501	-5.31832	-6.68588	-6.14788	7.8524e-10	9.85373e-10	2.04235e-11	TRUE
AAEL014609-RA	0	19.9377	-5.31743	-6.68498	-6.1461	7.941e-10	9.96319e-10	2.06504e-11	TRUE
AAEL013039-RA	0	19.9275	-5.31669	-6.68424	-6.14464	8.01463e-10	1.00547e-09	2.084e-11	TRUE
AAEL008424-RA	0	19.9259	-5.31657	-6.68413	-6.14441	8.02624e-10	1.00684e-09	2.08684e-11	TRUE
AAEL008502-RA	0	19.8341	-5.30991	-6.67747	-6.1312	8.72178e-10	1.09353e-09	2.26651e-11	TRUE
AAEL015287-RA	0	19.8226	-5.30907	-6.67663	-6.12954	8.8131e-10	1.10479e-09	2.28985e-11	TRUE
AAEL008345-RA	0	19.8198	-5.30887	-6.67643	-6.12914	8.83548e-10	1.1075e-09	2.29547e-11	TRUE
AAEL004925-RA	0	19.8105	-5.30819	-6.67575	-6.1278	8.91023e-10	1.11672e-09	2.31449e-11	TRUE
AAEL013361-RA	0	19.8105	-5.30819	-6.67575	-6.1278	8.91023e-10	1.11672e-09	2.31449e-11	TRUE
AAEL011241-RA	0	19.8084	-5.30804	-6.6756	-6.1275	8.9272e-10	1.1187e-09	2.3187e-11	TRUE
AAEL001140-RA	0	19.7701	-5.30525	-6.6728	-6.12197	9.24244e-10	1.15781e-09	2.39975e-11	TRUE
AAEL009046-RA	2.98063	117.735	-5.30378	-6.67134	-14.9401	1.80591e-50	3.19422e-50	6.62056e-52	TRUE
AAEL012183-RA	416.455	16436	-5.30255	-6.67011	-176.536	0	0	0	TRUE
AAEL010719-RA	13.431	529.915	-5.30212	-6.66968	-31.6973	1.69209e-220	7.00699e-220	1.45232e-221	TRUE
AAEL002868-RA	0	19.656	-5.2969	-6.66445	-6.10547	1.02499e-09	1.28313e-09	2.6595e-11	TRUE
AAEL006617-RA	0	19.6451	-5.2961	-6.66365	-6.10389	1.03518e-09	1.29577e-09	2.6857e-11	TRUE
AAEL008682-RA	0	19.6078	-5.29336	-6.66091	-6.09848	1.07082e-09	1.33998e-09	2.77721e-11	TRUE
AAEL010225-RA	0	19.6078	-5.29336	-6.66091	-6.09848	1.07082e-09	1.33998e-09	2.77721e-11	TRUE
AAEL000723-RA	2.06186	80.756	-5.29155	-6.65911	-12.3769	3.48434e-35	5.55815e-35	1.15202e-36	TRUE
AAEL000291-RA	213.08	8337.55	-5.29016	-6.65771	-125.768	0	0	0	TRUE
AAEL014718-RA	30.9343	1208.96	-5.28842	-6.65597	-47.8921	0	0	0	TRUE
AAEL004621-RA	1.04188	40.6335	-5.28541	-6.65296	-8.7807	1.62466e-18	2.26253e-18	4.68947e-20	TRUE
AAEL013684-RA	8.73362	340.611	-5.2854	-6.65296	-25.4224	1.42588e-142	4.25196e-142	8.81289e-144	TRUE
AAEL010268-RA	1.2766	49.7872	-5.2854	-6.65295	-9.71954	2.48898e-22	3.58267e-22	7.42568e-24	TRUE
AAEL008842-RA	129.75	5045.41	-5.28117	-6.64872	-97.8552	0	0	0	TRUE
AAEL009592-RA	0	19.425	-5.27984	-6.6474	-6.07187	1.26427e-09	1.57982e-09	3.27443e-11	TRUE
AAEL000553-RA	31.1804	1210.1	-5.27834	-6.6459	-47.9258	0	0	0	TRUE
AAEL012274-RA	5.78704	224.537	-5.27798	-6.64554	-20.6445	1.09337e-94	2.50571e-94	5.1935e-96	TRUE
AAEL007916-RA	0	19.3798	-5.27648	-6.64404	-6.06527	1.31732e-09	1.64583e-09	3.41126e-11	TRUE
AAEL010883-RA	13.3001	515.378	-5.27612	-6.64368	-31.2783	9.21811e-215	3.73858e-214	7.74884e-216	TRUE
AAEL000850-RA	0	19.3305	-5.27281	-6.64036	-6.05806	1.37776e-09	1.72075e-09	3.56655e-11	TRUE
AAEL005089-RA	6.09385	235.222	-5.27053	-6.63808	-21.1336	3.90599e-99	9.19903e-99	1.90665e-100	TRUE
AAEL014620-RA	0	19.2669	-5.26805	-6.63561	-6.04873	1.45989e-09	1.8227e-09	3.77786e-11	TRUE
AAEL006783-RA	46.2529	1781.81	-5.26766	-6.63521	-58.1695	0	0	0	TRUE
AAEL008333-RA	46.2855	1782.57	-5.26725	-6.63481	-58.1824	0	0	0	TRUE
AAEL011345-RA	0	19.2539	-5.26708	-6.63463	-6.04683	1.47728e-09	1.84425e-09	3.82253e-11	TRUE
AAEL010854-RA	0	20.7324	-5.26679	-6.63434	-6.27474	3.5022e-10	4.41573e-10	9.15233e-12	TRUE
AAEL017069-RA	0	19.2308	-5.26535	-6.6329	-6.04343	1.50869e-09	1.88315e-09	3.90314e-11	TRUE
AAEL013526-RA	9.09091	348.76	-5.26167	-6.62922	-25.7386	4.3261e-146	1.31755e-145	2.73084e-147	TRUE
AAEL001566-RA	0	33.1031	-5.26053	-6.62809	-7.92988	2.19365e-15	2.95572e-15	6.12622e-17	TRUE
AAEL013146-RA	428.428	16422.4	-5.26047	-6.62802	-176.633	0	0	0	TRUE
AAEL004782-RA	0	19.1257	-5.25744	-6.625	-6.02797	1.66037e-09	2.07194e-09	4.29444e-11	TRUE
AAEL002928-RA	8.97868	343.434	-5.25739	-6.62494	-25.5437	6.44279e-144	1.93709e-143	4.01495e-145	TRUE
AAEL007926-RA	0	19.1218	-5.25715	-6.6247	-6.02739	1.66629e-09	2.07915e-09	4.30938e-11	TRUE
AAEL006824-RA	0	19.1147	-5.25661	-6.62417	-6.02634	1.67711e-09	2.09247e-09	4.337e-11	TRUE
AAEL012536-RA	0	19.102	-5.25565	-6.62321	-6.02447	1.69665e-09	2.11667e-09	4.38716e-11	TRUE
AAEL013716-RA	91.954	3502.46	-5.25131	-6.61887	-81.5854	0	0	0	TRUE
AAEL006245-RA	30.3972	1156.82	-5.25008	-6.61764	-46.8886	0	0	0	TRUE
AAEL017089-RA	0	24.9017	-5.24793	-6.61548	-6.87968	5.99859e-12	7.73744e-12	1.60371e-13	TRUE
AAEL015386-RA	0	14.5204	-5.24792	-6.61548	-5.25343	1.4929e-07	1.80886e-07	3.74917e-09	TRUE
AAEL005821-RA	0	18.9655	-5.24531	-6.61286	-6.00428	1.92178e-09	2.39692e-09	4.96801e-11	TRUE
AAEL017280-RA	50.6185	1912.43	-5.2396	-6.60715	-60.3016	0	0	0	TRUE
AAEL010031-RA	0	18.8518	-5.23663	-6.60419	-5.9874	2.13222e-09	2.6578e-09	5.50873e-11	TRUE
AAEL001702-RA	5.84795	220.273	-5.23522	-6.60277	-20.4671	4.23127e-93	9.61676e-93	1.99323e-94	TRUE
AAEL003816-RB	0	18.8235	-5.23446	-6.60202	-5.98319	2.18813e-09	2.72702e-09	5.6522e-11	TRUE
AAEL014234-RA	0	18.8088	-5.23334	-6.60089	-5.981	2.21775e-09	2.76323e-09	5.72725e-11	TRUE
AAEL003658-RA	18.3841	690.05	-5.23017	-6.59773	-36.2297	2.07859e-287	1.09248e-286	2.26435e-288	TRUE
AAEL001929-RA	0	18.7553	-5.22923	-6.59678	-5.97302	2.32903e-09	2.90113e-09	6.01307e-11	TRUE
AAEL011452-RA	0	18.75	-5.22882	-6.59637	-5.97223	2.34036e-09	2.91499e-09	6.0418e-11	TRUE
AAEL009989-RA	4.47427	167.785	-5.22882	-6.59637	-17.8654	2.19394e-71	4.40118e-71	9.12218e-73	TRUE
AAEL009629-RA	5.83554	218.568	-5.22707	-6.59463	-20.3913	1.99614e-92	4.51706e-92	9.36235e-94	TRUE
AAEL014878-RA	0	18.7075	-5.22554	-6.5931	-5.96588	2.43322e-09	3.03013e-09	6.28045e-11	TRUE
AAEL002549-RA	0	18.6916	-5.22432	-6.59187	-5.9635	2.46891e-09	3.07431e-09	6.37203e-11	TRUE
AAEL004391-RA	1.42653	53.2573	-5.2224	-6.58995	-10.0667	7.75636e-24	1.13247e-23	2.34723e-25	TRUE
AAEL000371-RA	0	18.6667	-5.22239	-6.58995	-5.95977	2.52587e-09	3.14497e-09	6.51848e-11	TRUE
AAEL010354-RA	3.53357	131.92	-5.22239	-6.58995	-15.8435	1.55862e-56	2.84994e-56	5.90697e-58	TRUE
AAEL005657-RA	5.00556	186.874	-5.22239	-6.58995	-18.8569	2.57814e-79	5.39793e-79	1.11881e-80	TRUE
AAEL014506-RA	3.66089	136.609	-5.22171	-6.58927	-16.1229	1.76247e-58	3.26034e-58	6.75759e-60	TRUE
AAEL000345-RA	29.2398	1090.49	-5.2209	-6.58846	-45.5536	0	0	0	TRUE
AAEL004375-RA	21.5655	803.115	-5.21881	-6.58637	-39.0948	0	0	0	TRUE
AAEL017352-RA	0	18.5366	-5.2123	-6.57986	-5.94025	2.84582e-09	3.54184e-09	7.34105e-11	TRUE
AAEL002263-RB	0	18.5185	-5.2109	-6.57845	-5.93753	2.89348e-09	3.60037e-09	7.46142e-11	TRUE
AAEL002738-RA	0	18.5185	-5.2109	-6.57845	-5.93753	2.89348e-09	3.60037e-09	7.46142e-11	TRUE
AAEL009162-RA	0	18.5185	-5.2109	-6.57845	-5.93753	2.89348e-09	3.60037e-09	7.46142e-11	TRUE
AAEL013437-RA	0	18.5185	-5.2109	-6.57845	-5.93753	2.89348e-09	3.60037e-09	7.46142e-11	TRUE
AAEL005319-RA	0	18.5135	-5.21051	-6.57806	-5.93678	2.90678e-09	3.61616e-09	7.49509e-11	TRUE
AAEL009550-RA	1.16959	43.2749	-5.20946	-6.57701	-9.07683	1.11781e-19	1.57125e-19	3.25669e-21	TRUE
AAEL003565-RA	1.28205	47.4359	-5.20945	-6.57701	-9.5032	2.03538e-21	2.90763e-21	6.02656e-23	TRUE
AAEL004906-RA	5.05051	186.869	-5.20945	-6.57701	-18.8619	2.347e-79	4.91612e-79	1.01895e-80	TRUE
AAEL000523-RA	0	22.0238	-5.20945	-6.57701	-6.47534	9.46004e-11	1.20171e-10	2.49075e-12	TRUE
AAEL014894-RA	0	18.4805	-5.20793	-6.57549	-5.93181	2.99616e-09	3.72639e-09	7.72357e-11	TRUE
AAEL002263-RA	0	18.4332	-5.20423	-6.57179	-5.92468	3.12913e-09	3.89111e-09	8.06497e-11	TRUE
AAEL011078-RA	0	18.4255	-5.20363	-6.57119	-5.92351	3.15134e-09	3.91839e-09	8.12151e-11	TRUE
AAEL007737-RA	9.28793	342.105	-5.20294	-6.57049	-25.5244	1.05559e-143	3.16916e-143	6.56861e-145	TRUE
AAEL015247-RA	0	18.3983	-5.2015	-6.56906	-5.91941	3.23106e-09	4.01614e-09	8.32413e-11	TRUE
AAEL012480-RA	4.42198	162.35	-5.19827	-6.56583	-17.5851	3.20352e-69	6.34948e-69	1.31604e-70	TRUE
AAEL000281-RA	12.4555	457.295	-5.19827	-6.56583	-29.5133	1.94425e-191	7.21795e-191	1.49604e-192	TRUE
AAEL009659-RA	6.03865	221.618	-5.19771	-6.56526	-20.546	8.36178e-94	1.907e-93	3.95257e-95	TRUE
AAEL012947-RA	1.44928	53.1401	-5.19639	-6.56395	-10.0611	8.20443e-24	1.19753e-23	2.48208e-25	TRUE
AAEL012783-RA	0	18.315	-5.19495	-6.56251	-5.9068	3.48812e-09	4.33493e-09	8.98487e-11	TRUE
AAEL016962-RA	4.83092	176.812	-5.19377	-6.56133	-18.3534	3.10278e-75	6.36822e-75	1.31992e-76	TRUE
AAEL000263-RA	31.1333	1137.19	-5.19087	-6.55843	-46.5483	0	0	0	TRUE
AAEL003387-RA	0	18.2463	-5.18953	-6.55709	-5.89638	3.71563e-09	4.61531e-09	9.566e-11	TRUE
AAEL011485-RA	15.6122	569.433	-5.18878	-6.55634	-32.9402	5.83491e-238	2.58454e-237	5.35689e-239	TRUE
AAEL005809-RA	0	18.226	-5.18793	-6.55548	-5.8933	3.78569e-09	4.70193e-09	9.74553e-11	TRUE
AAEL001209-RA	4.75687	173.362	-5.18763	-6.55519	-18.1757	8.03232e-74	1.63475e-73	3.38829e-75	TRUE
AAEL017163-RA	29.4785	1072.56	-5.18525	-6.55281	-45.2115	0	0	0	TRUE
AAEL009559-RA	0	18.1818	-5.18442	-6.55198	-5.88657	3.94288e-09	4.89633e-09	1.01485e-10	TRUE
AAEL015340-RA	20.5725	747.764	-5.18379	-6.55135	-37.7514	0	0	0	TRUE
AAEL003123-RA	0	18.1681	-5.18334	-6.55089	-5.88449	3.99293e-09	4.95806e-09	1.02764e-10	TRUE
AAEL008148-RA	2.39044	86.8526	-5.18322	-6.55078	-12.8661	6.98573e-38	1.13423e-37	2.35088e-39	TRUE
AAEL002990-RA	29.0698	1055.23	-5.18189	-6.54945	-44.8479	0	0	0	TRUE
AAEL012899-RA	0	18.1044	-5.17827	-6.54582	-5.87477	4.23422e-09	5.25543e-09	1.08928e-10	TRUE
AAEL011240-RA	81.1505	2932.97	-5.17562	-6.54317	-74.7791	0	0	0	TRUE
AAEL011240-RB	81.0811	2923.04	-5.17196	-6.53952	-74.658	0	0	0	TRUE
AAEL008229-RA	0	18.024	-5.17185	-6.5394	-5.86248	4.55995e-09	5.65682e-09	1.17247e-10	TRUE
AAEL008155-RA	0	6.32244	-5.16993	-6.53748	-3.47228	0.000516048	0.000567996	1.17727e-05	TRUE
AAEL016980-RA	2.5974	93.5065	-5.16993	-6.53748	-13.3535	1.13062e-40	1.87203e-40	3.8801e-42	TRUE
AAEL002295-RA	0	35.6966	-5.16993	-6.53748	-8.25062	1.57577e-16	2.15004e-16	4.45633e-18	TRUE
AAEL017011-RA	9.45317	340.314	-5.16992	-6.53748	-25.475	3.7361e-143	1.11845e-142	2.31817e-144	TRUE
AAEL017049-RA	0	29.8631	-5.16992	-6.53748	-7.54641	4.47414e-14	5.947e-14	1.23262e-15	TRUE
AAEL007995-RA	0	23.2558	-5.16992	-6.53748	-6.65946	2.74845e-11	3.51743e-11	7.29046e-13	TRUE
AAEL007700-RA	0	22.2222	-5.16992	-6.53748	-6.50978	7.52589e-11	9.57183e-11	1.98392e-12	TRUE
AAEL011929-RA	0	17.9856	-5.16877	-6.53633	-5.8566	4.72434e-09	5.85976e-09	1.21453e-10	TRUE
AAEL011197-RB	1381.51	49650.7	-5.1675	-6.53505	-307.769	0	0	0	TRUE
AAEL014340-RA	0	17.931	-5.16438	-6.53194	-5.84822	4.96847e-09	6.16099e-09	1.27697e-10	TRUE
AAEL008884-RA	16.1128	576.032	-5.15987	-6.52743	-33.1501	5.63761e-241	2.53258e-240	5.24919e-242	TRUE
AAEL000654-RA	11.5132	411.184	-5.15842	-6.52598	-28.0087	1.27406e-172	4.37939e-172	9.07701e-174	TRUE
AAEL013767-RA	50.5876	1805.82	-5.15773	-6.52528	-58.6975	0	0	0	TRUE
AAEL015432-RA	0	17.8372	-5.15682	-6.52437	-5.8338	5.41806e-09	6.71562e-09	1.39192e-10	TRUE
AAEL004749-RA	0	17.8326	-5.15645	-6.524	-5.83309	5.44113e-09	6.74365e-09	1.39773e-10	TRUE
AAEL005187-RA	0	33.7121	-5.1538	-6.52136	-8.0206	1.05229e-15	1.42484e-15	2.95321e-17	TRUE
AAEL003728-RA	0	17.7778	-5.152	-6.51956	-5.82463	5.72382e-09	7.0913e-09	1.46973e-10	TRUE
AAEL004155-RA	0	17.7778	-5.152	-6.51956	-5.82463	5.72382e-09	7.0913e-09	1.46973e-10	TRUE
AAEL000295-RA	15.2126	540.872	-5.15195	-6.5195	-32.1276	1.81677e-226	7.69394e-226	1.5947e-227	TRUE
AAEL000516-RA	1.29534	45.9845	-5.14974	-6.5173	-9.36817	7.37997e-21	1.04922e-20	2.17468e-22	TRUE
AAEL017153-RA	21.6462	767.771	-5.14849	-6.51605	-38.2804	0	0	0	TRUE
AAEL000129-RA	0	17.7305	-5.14816	-6.51572	-5.81732	5.97974e-09	7.40552e-09	1.53479e-10	TRUE
AAEL014446-RA	0	17.7305	-5.14816	-6.51572	-5.81732	5.97974e-09	7.40552e-09	1.53479e-10	TRUE
AAEL015631-RA	0	17.7305	-5.14816	-6.51572	-5.81732	5.97974e-09	7.40552e-09	1.53479e-10	TRUE
AAEL004741-RA	61.0481	2164.78	-5.14813	-6.51569	-64.2795	0	0	0	TRUE
AAEL002582-RB	0	17.7083	-5.14635	-6.51391	-5.81389	6.10382e-09	7.55725e-09	1.56637e-10	TRUE
AAEL009627-RA	18.7845	665.193	-5.14616	-6.51371	-35.6332	4.29249e-278	2.17598e-277	4.51008e-279	TRUE
AAEL004596-RA	2.81849	99.7745	-5.14568	-6.51323	-13.8005	2.53188e-43	4.27232e-43	8.85509e-45	TRUE
AAEL014832-RA	72.0093	2548.2	-5.14515	-6.51271	-69.7443	0	0	0	TRUE
AAEL017393-RA	8.06952	285.537	-5.14505	-6.51261	-23.3465	1.49723e-120	3.97334e-120	8.23541e-122	TRUE
AAEL006187-RA	11.1288	393.665	-5.1446	-6.51215	-27.413	1.91745e-165	6.41086e-165	1.32876e-166	TRUE
AAEL010443-RA	27.012	955.444	-5.1445	-6.51205	-42.7069	0	0	0	TRUE
AAEL006855-RA	18.8195	665.526	-5.14419	-6.51175	-35.6435	2.97283e-278	1.50858e-277	3.12679e-279	TRUE
AAEL000792-RA	66.91	2366.18	-5.14419	-6.51175	-67.2084	0	0	0	TRUE
AAEL012895-RA	0	17.6545	-5.14196	-6.50952	-5.80555	6.41541e-09	7.94237e-09	1.64619e-10	TRUE
AAEL001822-RA	0	17.6434	-5.14106	-6.50861	-5.80383	6.48168e-09	8.02305e-09	1.66291e-10	TRUE
AAEL006008-RA	0	17.5824	-5.13606	-6.50362	-5.79436	6.85839e-09	8.48718e-09	1.75911e-10	TRUE
AAEL003819-RA	7.44048	261.31	-5.13422	-6.50178	-22.3388	1.55128e-110	3.87793e-110	8.03766e-112	TRUE
AAEL010201-RA	0	17.5439	-5.1329	-6.50045	-5.78837	7.10748e-09	8.79318e-09	1.82253e-10	TRUE
AAEL005667-RA	36.073	1262.96	-5.12975	-6.4973	-49.1152	0	0	0	TRUE
AAEL015065-RA	25.0543	877.157	-5.1297	-6.49726	-40.9317	0	0	0	TRUE
AAEL012799-RA	1.93798	67.8295	-5.12929	-6.49684	-11.3824	5.119e-30	7.87922e-30	1.6331e-31	TRUE
AAEL012075-RA	1.28205	44.8718	-5.12928	-6.49684	-9.25785	2.08592e-20	2.95548e-20	6.12572e-22	TRUE
AAEL017245-RA	0	26.7994	-5.12928	-6.49684	-7.15461	8.39122e-13	1.09477e-12	2.2691e-14	TRUE
AAEL006138-RA	0	5.33862	-5.12928	-6.49684	-3.19329	0.00140664	0.00152393	3.15861e-05	FALSE
AAEL000166-RA	1.54321	54.0123	-5.12928	-6.49684	-10.1571	3.08106e-24	4.52435e-24	9.37747e-26	TRUE
AAEL011820-RA	2.67738	93.7082	-5.12928	-6.49684	-13.3786	8.06e-41	1.33636e-40	2.76983e-42	TRUE
AAEL015303-RA	9.00901	315.315	-5.12928	-6.49684	-24.5412	5.36776e-133	1.51328e-132	3.13653e-134	TRUE
AAEL004969-RA	0	5.39457	-5.12928	-6.49684	-3.20998	0.00132746	0.00143966	2.98393e-05	FALSE
AAEL000540-RB	17.7232	619.632	-5.1277	-6.49526	-34.4036	2.2247e-259	1.06581e-258	2.20907e-260	TRUE
AAEL000864-RA	0	17.452	-5.12532	-6.49288	-5.77403	7.73969e-09	9.5737e-09	1.98431e-10	TRUE
AAEL000741-RA	3.22841	112.591	-5.12412	-6.49168	-14.6662	1.06075e-48	1.85214e-48	3.83888e-50	TRUE
AAEL002926-RA	10.6838	371.795	-5.12101	-6.48857	-26.6529	1.6555e-156	5.29674e-156	1.09784e-157	TRUE
AAEL004242-RA	2.46457	85.6439	-5.11894	-6.4865	-12.7926	1.80391e-37	2.92335e-37	6.05913e-39	TRUE
AAEL005550-RA	28.9562	1004.71	-5.11676	-6.48432	-43.8177	0	0	0	TRUE
AAEL014857-RA	0	17.316	-5.11403	-6.48159	-5.75273	8.78125e-09	1.08556e-08	2.25001e-10	TRUE
AAEL011741-RA	14.7059	508.17	-5.11084	-6.4784	-31.1661	3.07403e-213	1.24051e-212	2.57117e-214	TRUE
AAEL005838-RA	3.83877	132.438	-5.10853	-6.47609	-15.9112	5.30136e-57	9.72528e-57	2.01573e-58	TRUE
AAEL014931-RA	1.16891	40.3273	-5.10852	-6.47608	-8.78002	1.63451e-18	2.27603e-18	4.71746e-20	TRUE
AAEL017152-RA	0	17.2414	-5.10781	-6.47536	-5.741	9.41169e-09	1.1632e-08	2.41093e-10	TRUE
AAEL005749-RA	0	17.2308	-5.10692	-6.47447	-5.73933	9.50491e-09	1.17463e-08	2.43461e-10	TRUE
AAEL010068-RA	6.02929	207.58	-5.10554	-6.47309	-19.9211	2.67099e-88	5.8931e-88	1.22144e-89	TRUE
AAEL014327-RA	0	17.1821	-5.10283	-6.47039	-5.73166	9.94536e-09	1.22864e-08	2.54656e-10	TRUE
AAEL006329-RA	0	17.1717	-5.10196	-6.46952	-5.73002	1.00421e-08	1.24048e-08	2.5711e-10	TRUE
AAEL007157-RA	15.6472	537.221	-5.10154	-6.4691	-32.0501	2.1857e-225	9.20814e-225	1.90854e-226	TRUE
AAEL012829-RA	0	17.1306	-5.0985	-6.46606	-5.72352	1.04336e-08	1.28863e-08	2.6709e-10	TRUE
AAEL017184-RA	14.5455	498.182	-5.09803	-6.46558	-30.8657	3.45131e-209	1.37074e-208	2.84108e-210	TRUE
AAEL001056-RA	24.2568	830.202	-5.097	-6.46456	-39.8458	0	0	0	TRUE
AAEL003298-RA	0	17.1091	-5.09669	-6.46425	-5.72013	1.06446e-08	1.31446e-08	2.72444e-10	TRUE
AAEL003460-RA	0	17.094	-5.09542	-6.46297	-5.71774	1.07953e-08	1.33296e-08	2.76278e-10	TRUE
AAEL014815-RA	6.30002	215.052	-5.09319	-6.46074	-20.2811	1.88735e-91	4.24189e-91	8.79202e-93	TRUE
AAEL008602-RA	3.28812	112.207	-5.09276	-6.46031	-14.6499	1.34976e-48	2.35564e-48	4.88246e-50	TRUE
AAEL014622-RA	40.4412	1379.9	-5.09259	-6.46015	-51.3749	0	0	0	TRUE
AAEL006162-RA	0	17.0455	-5.09132	-6.45888	-5.71005	1.12942e-08	1.39421e-08	2.88948e-10	TRUE
AAEL007055-RA	0	17.0455	-5.09132	-6.45888	-5.71005	1.12942e-08	1.39421e-08	2.88948e-10	TRUE
AAEL008780-RA	0	17.0455	-5.09132	-6.45888	-5.71005	1.12942e-08	1.39421e-08	2.88948e-10	TRUE
AAEL009093-RA	8.74381	297.872	-5.09029	-6.45784	-23.8703	6.22701e-126	1.698e-125	3.51939e-127	TRUE
AAEL017575-RA	15.9802	543.439	-5.08776	-6.45532	-32.2433	4.36438e-228	1.86074e-227	3.85669e-229	TRUE
AAEL006898-RA	3.75587	127.7	-5.08747	-6.45502	-15.6301	4.54137e-55	8.23156e-55	1.70613e-56	TRUE
AAEL014931-RB	1.42653	48.5021	-5.08747	-6.45502	-9.63266	5.8202e-22	8.35292e-22	1.73128e-23	TRUE
AAEL007483-RA	2.76461	93.9968	-5.08746	-6.45502	-13.4098	5.2974e-41	8.79518e-41	1.82295e-42	TRUE
AAEL006619-RA	1.10742	37.6523	-5.08746	-6.45502	-8.48715	2.1177e-17	2.91403e-17	6.03982e-19	TRUE
AAEL012380-RA	0	33.9321	-5.08746	-6.45502	-8.05696	7.82128e-16	1.06071e-15	2.19849e-17	TRUE
AAEL000253-RA	1.76367	59.9647	-5.08746	-6.45502	-10.7106	9.07688e-27	1.36074e-26	2.82036e-28	TRUE
AAEL003413-RA	0	13.3333	-5.08746	-6.45501	-5.05051	4.40642e-07	5.26414e-07	1.09108e-08	TRUE
AAEL012463-RA	24.1851	821.241	-5.08562	-6.45317	-39.6385	0	0	0	TRUE
AAEL004186-RA	8.18666	277.937	-5.08534	-6.4529	-23.0598	1.1716e-117	3.0656e-117	6.35397e-119	TRUE
AAEL001992-RA	70.3704	2388.89	-5.08523	-6.45278	-67.606	0	0	0	TRUE
AAEL005194-RA	0	16.9643	-5.08443	-6.45199	-5.69716	1.21822e-08	1.50319e-08	3.11562e-10	TRUE
AAEL005712-RA	40.1585	1361.96	-5.08384	-6.45139	-51.048	0	0	0	TRUE
AAEL001259-RA	0	16.9492	-5.08315	-6.4507	-5.69475	1.2355e-08	1.52438e-08	3.15954e-10	TRUE
AAEL008607-RA	5.70175	193.202	-5.08256	-6.45012	-19.227	2.20084e-82	4.69778e-82	9.73694e-84	TRUE
AAEL006483-RA	6.27615	212.343	-5.08037	-6.44793	-20.1577	2.30219e-90	5.14803e-90	1.06702e-91	TRUE
AAEL012082-RA	29.6296	997.884	-5.07376	-6.44132	-43.7035	0	0	0	TRUE
AAEL010221-RA	2.06612	69.5592	-5.07325	-6.4408	-11.5387	8.42178e-31	1.3029e-30	2.70047e-32	TRUE
AAEL005304-RA	41.1753	1385.89	-5.07289	-6.44045	-51.5048	0	0	0	TRUE
AAEL017573-RA	0	16.8188	-5.072	-6.43956	-5.67395	1.39541e-08	1.72095e-08	3.56696e-10	TRUE
AAEL006152-RA	15.6306	525.755	-5.07195	-6.4395	-31.7235	7.37112e-221	3.05762e-220	6.33743e-222	TRUE
AAEL000167-RA	23.224	780.055	-5.06989	-6.43744	-38.6428	0	0	0	TRUE
AAEL002987-RA	14.0644	472.279	-5.06952	-6.43708	-30.0682	1.26261e-198	4.82261e-198	9.99567e-200	TRUE
AAEL011240-RC	91.0543	3056.98	-5.06924	-6.43679	-76.4998	0	0	0	TRUE
AAEL003105-RA	31.8552	1068.96	-5.06854	-6.43609	-45.2374	0	0	0	TRUE
AAEL010416-RA	0	16.7488	-5.06599	-6.43354	-5.66274	1.48973e-08	1.83666e-08	3.80678e-10	TRUE
AAEL002763-RA	34.9504	1170.58	-5.06577	-6.43333	-47.3411	0	0	0	TRUE
AAEL006178-RA	4.03226	134.409	-5.0589	-6.42645	-16.0437	6.32915e-58	1.1674e-57	2.41963e-59	TRUE
AAEL005008-RA	0	16.6667	-5.0589	-6.42645	-5.64956	1.60861e-08	1.98264e-08	4.10918e-10	TRUE
AAEL012232-RA	0	16.6667	-5.0589	-6.42645	-5.64956	1.60861e-08	1.98264e-08	4.10918e-10	TRUE
AAEL007268-RA	0	30.6654	-5.05889	-6.42645	-7.66327	1.81261e-14	2.41969e-14	5.01522e-16	TRUE
AAEL003727-RA	0	16.6359	-5.05623	-6.42378	-5.6446	1.65565e-08	2.03983e-08	4.2279e-10	TRUE
AAEL010690-RA	21.3675	709.402	-5.05311	-6.42067	-36.8622	1.8661e-297	1.01372e-296	2.10111e-298	TRUE
AAEL005764-RA	4.04531	134.304	-5.05311	-6.42066	-16.039	6.81939e-58	1.2575e-57	2.60638e-59	TRUE
AAEL006022-RA	28.496	944.943	-5.0514	-6.41895	-42.5452	0	0	0	TRUE
AAEL013135-RA	75.743	2504.31	-5.04716	-6.41471	-69.267	0	0	0	TRUE
AAEL009583-RA	19.4626	642.702	-5.04537	-6.41293	-35.0912	9.18259e-270	4.54418e-269	9.41857e-271	TRUE
AAEL013535-RA	1.30208	42.9688	-5.0444	-6.41196	-9.07353	1.15218e-19	1.6191e-19	3.35585e-21	TRUE
AAEL015203-RA	0	20.383	-5.0444	-6.41195	-6.24934	4.122e-10	5.1927e-10	1.07627e-11	TRUE
AAEL003208-RA	0	23.741	-5.04439	-6.41195	-6.74449	1.53561e-11	1.9708e-11	4.08481e-13	TRUE
AAEL009615-RA	0	28.7958	-5.04439	-6.41195	-7.42787	1.10358e-13	1.46061e-13	3.02735e-15	TRUE
AAEL013476-RA	0	22.7743	-5.04439	-6.41195	-6.60575	3.95499e-11	5.0509e-11	1.04688e-12	TRUE
AAEL009915-RA	0	5.58092	-5.04439	-6.41195	-3.27004	0.00107533	0.0011704	2.42585e-05	FALSE
AAEL011197-RA	1614.5	53264.9	-5.04403	-6.41158	-319.52	0	0	0	TRUE
AAEL013561-RA	5.15085	169.831	-5.04315	-6.4107	-18.0392	9.5873e-73	1.93849e-72	4.01784e-74	TRUE
AAEL009800-RA	0	16.4835	-5.04295	-6.41051	-5.61999	1.9097e-08	2.35045e-08	4.8717e-10	TRUE
AAEL009906-RB	0	16.4794	-5.04259	-6.41015	-5.61932	1.91705e-08	2.3593e-08	4.89005e-10	TRUE
AAEL009352-RA	20.7182	682.32	-5.04148	-6.40903	-36.159	2.68359e-286	1.40539e-285	2.9129e-287	TRUE
AAEL010757-RA	6.87041	226.25	-5.04138	-6.40893	-20.8217	2.7499e-96	6.37021e-96	1.32033e-97	TRUE
AAEL000054-RA	6.58445	216.764	-5.04092	-6.40847	-20.3807	2.47909e-92	5.60295e-92	1.16131e-93	TRUE
AAEL003066-RB	0	16.4474	-5.03979	-6.40734	-5.61414	1.97545e-08	2.43096e-08	5.03858e-10	TRUE
AAEL009906-RA	0	16.4425	-5.03936	-6.40691	-5.61334	1.98455e-08	2.44195e-08	5.06136e-10	TRUE
AAEL001946-RA	10.453	343.399	-5.0379	-6.40545	-25.6536	3.85338e-145	1.16626e-144	2.41727e-146	TRUE
AAEL011879-RA	15.658	514.075	-5.03701	-6.40456	-31.3884	2.91375e-216	1.18735e-215	2.46098e-217	TRUE
AAEL008198-RA	40.5405	1329.68	-5.03557	-6.40313	-50.4825	0	0	0	TRUE
AAEL008892-RA	0	16.3743	-5.03336	-6.40092	-5.60226	2.11569e-08	2.60222e-08	5.39354e-10	TRUE
AAEL010940-RA	6.94911	227.303	-5.03164	-6.3992	-20.8736	9.30099e-97	2.16044e-96	4.47787e-98	TRUE
AAEL008847-RA	1.66574	54.4142	-5.02975	-6.3973	-10.2133	1.72923e-24	2.54415e-24	5.27317e-26	TRUE
AAEL006791-RA	2.46457	80.5093	-5.02975	-6.3973	-12.4232	1.95677e-35	3.12551e-35	6.47815e-37	TRUE
AAEL005485-RA	7.11831	232.45	-5.02924	-6.3968	-21.1095	6.50693e-99	1.53072e-98	3.17268e-100	TRUE
AAEL001658-RA	0	16.3265	-5.02914	-6.3967	-5.59448	2.2128e-08	2.72098e-08	5.63968e-10	TRUE
AAEL006586-RA	0	16.3148	-5.02811	-6.39567	-5.59258	2.23725e-08	2.75058e-08	5.70103e-10	TRUE
AAEL007132-RA	7.25046	236.52	-5.02775	-6.3953	-21.294	1.28938e-100	3.06338e-100	6.34936e-102	TRUE
AAEL000233-RA	18.0505	588.448	-5.0268	-6.39436	-33.5881	2.5027e-247	1.14657e-246	2.37645e-248	TRUE
AAEL002640-RA	1.84775	60.2365	-5.0268	-6.39435	-10.7463	6.16597e-27	9.25882e-27	1.91904e-28	TRUE
AAEL002283-RA	0	16.2791	-5.02495	-6.39251	-5.58675	2.31356e-08	2.84415e-08	5.89497e-10	TRUE
AAEL001933-RA	31.746	1031.75	-5.02237	-6.38993	-44.4787	0	0	0	TRUE
AAEL013159-RA	1.23457	40.1235	-5.02237	-6.38992	-8.77127	1.76661e-18	2.45904e-18	5.09678e-20	TRUE
AAEL008888-RA	0	23.3981	-5.02237	-6.38992	-6.69813	2.11108e-11	2.70387e-11	5.60423e-13	TRUE
AAEL004873-RA	340.181	11049.3	-5.02151	-6.38906	-145.563	0	0	0	TRUE
AAEL012566-RA	8.92857	289.881	-5.02089	-6.38844	-23.5768	6.67479e-123	1.79225e-122	3.71474e-124	TRUE
AAEL006855-RB	14.9007	482.892	-5.01825	-6.3858	-30.4312	2.12618e-203	8.2553e-203	1.71105e-204	TRUE
AAEL007018-RA	2.45821	79.646	-5.01792	-6.38548	-12.3588	4.36449e-35	6.95833e-35	1.44223e-36	TRUE
AAEL017297-RA	0	16.1943	-5.01741	-6.38497	-5.57289	2.50554e-08	3.0786e-08	6.38092e-10	TRUE
AAEL013599-RA	82.6823	2676.43	-5.01659	-6.38414	-71.6451	0	0	0	TRUE
AAEL006616-RA	0	16.1812	-5.01625	-6.3838	-5.57074	2.5366e-08	3.11651e-08	6.45948e-10	TRUE
AAEL005734-RA	13.4921	436.508	-5.01582	-6.38338	-28.9339	4.47186e-184	1.62374e-183	3.36547e-185	TRUE
AAEL003742-RA	16.6189	537.536	-5.01546	-6.38302	-32.1083	3.37384e-226	1.4259e-225	2.95542e-227	TRUE
AAEL012314-RA	34.0909	1102.27	-5.01495	-6.3825	-45.9793	0	0	0	TRUE
AAEL001411-RB	30.6663	991.218	-5.01448	-6.38203	-43.602	0	0	0	TRUE
AAEL001347-RA	13.5205	436.297	-5.01209	-6.37965	-28.9287	5.19938e-184	1.88696e-183	3.91104e-185	TRUE
AAEL001693-RA	0	16.1117	-5.01004	-6.37759	-5.55934	2.70804e-08	3.32602e-08	6.89373e-10	TRUE
AAEL012885-RA	19.3878	624.49	-5.00946	-6.37701	-34.6115	1.69873e-262	8.20028e-262	1.69965e-263	TRUE
AAEL005948-RA	0	16.092	-5.00827	-6.37583	-5.5561	2.75874e-08	3.38743e-08	7.02101e-10	TRUE
AAEL007506-RA	6.75371	217.199	-5.00719	-6.37475	-20.4128	1.28808e-92	2.91932e-92	6.05077e-94	TRUE
AAEL014074-RA	42.8922	1378.68	-5.00643	-6.37398	-51.4294	0	0	0	TRUE
AAEL014091-RA	0	16.0428	-5.00385	-6.37141	-5.548	2.88959e-08	3.5466e-08	7.35092e-10	TRUE
AAEL007569-RA	37.1703	1192.15	-5.00327	-6.37083	-47.8264	0	0	0	TRUE
AAEL009397-RA	22.0017	704.918	-5.00177	-6.36932	-36.7774	4.2391e-296	2.29425e-295	4.75522e-297	TRUE
AAEL005745-RA	0	16.0116	-5.00105	-6.3686	-5.54285	2.9758e-08	3.65118e-08	7.56769e-10	TRUE
AAEL000197-RA	20.816	666.389	-5.0006	-6.36816	-35.7589	4.81201e-280	2.46161e-279	5.10211e-281	TRUE
AAEL010357-RA	50.3597	1611.91	-5.00036	-6.36791	-55.6152	0	0	0	TRUE
AAEL007346-RA	1.4892	47.6545	-5	-6.36756	-9.56259	1.14847e-21	1.6429e-21	3.40518e-23	TRUE
AAEL006767-RA	10.2564	328.205	-5	-6.36756	-25.0955	5.56342e-139	1.61373e-138	3.34473e-140	TRUE
AAEL009784-RA	1.19904	38.3693	-5	-6.36756	-8.58056	9.44151e-18	1.30412e-17	2.703e-19	TRUE
AAEL009020-RA	8.58369	274.678	-5	-6.36756	-22.9581	1.22324e-116	3.18699e-116	6.60556e-118	TRUE
AAEL013867-RA	0	24.893	-5	-6.36755	-6.91134	4.80103e-12	6.19823e-12	1.28469e-13	TRUE
AAEL017250-RA	5.7971	185.507	-5	-6.36755	-18.867	2.12871e-79	4.46015e-79	9.2444e-81	TRUE
AAEL010061-RA	0	5.89644	-5	-6.36755	-3.36371	0.000769025	0.000842048	1.74529e-05	TRUE
AAEL003403-RA	25.0482	801.541	-5	-6.36755	-39.2182	0	0	0	TRUE
AAEL001275-RA	20.1342	643.4	-4.998	-6.36555	-35.1382	1.76274e-270	8.74408e-270	1.81236e-271	TRUE
AAEL010062-RA	11.2732	359.416	-4.99469	-6.36224	-26.2639	4.95298e-152	1.54763e-151	3.20773e-153	TRUE
AAEL801282-RA	78.3862	2483.57	-4.98567	-6.35323	-69.0502	0	0	0	TRUE
AAEL005574-RA	3.64964	115.572	-4.98489	-6.35245	-14.8955	3.52502e-50	6.22284e-50	1.28979e-51	TRUE
AAEL006142-RA	6.8156	215.827	-4.98489	-6.35245	-20.3555	4.14899e-92	9.36689e-92	1.94144e-93	TRUE
AAEL007559-RA	0	15.8192	-4.9836	-6.35116	-5.51099	3.56812e-08	4.37499e-08	9.0679e-10	TRUE
AAEL004321-RA	37.5587	1187.79	-4.98299	-6.35054	-47.7544	0	0	0	TRUE
AAEL003780-RA	43.4706	1373.46	-4.98163	-6.34919	-51.3525	0	0	0	TRUE
AAEL000172-RA	46.8165	1478.31	-4.98079	-6.34834	-53.2773	0	0	0	TRUE
AAEL004878-RA	0	15.7658	-4.97873	-6.34628	-5.50211	3.75277e-08	4.59906e-08	9.53233e-10	TRUE
AAEL012925-RA	25.0169	788.371	-4.9779	-6.34546	-38.9084	0	0	0	TRUE
AAEL008153-RA	4.2523	133.948	-4.97729	-6.34484	-16.038	6.93926e-58	1.27928e-57	2.65153e-59	TRUE
AAEL010578-RA	13.1868	415.385	-4.97728	-6.34484	-28.2427	1.74739e-175	6.10727e-175	1.26583e-176	TRUE
AAEL007879-RA	18.1818	572.727	-4.97728	-6.34484	-33.1631	3.66211e-241	1.64716e-240	3.41401e-242	TRUE
AAEL013367-RA	0	7.51521	-4.97728	-6.34484	-3.79884	0.000145372	0.00016315	3.38156e-06	TRUE
AAEL008153-RB	4.49438	141.573	-4.97728	-6.34484	-16.4881	4.46565e-61	8.41477e-61	1.7441e-62	TRUE
AAEL008572-RA	8.27815	260.486	-4.97575	-6.34331	-22.3658	8.48026e-111	2.12356e-110	4.40144e-112	TRUE
AAEL000771-RA	78.7224	2474.58	-4.97427	-6.34182	-68.9375	0	0	0	TRUE
AAEL008141-RA	0	15.7104	-4.97365	-6.3412	-5.49287	3.95456e-08	4.84473e-08	1.00415e-09	TRUE
AAEL007004-RA	0	15.7042	-4.97308	-6.34063	-5.49183	3.97781e-08	4.87281e-08	1.00997e-09	TRUE
AAEL009780-RA	0	15.6951	-4.97224	-6.3398	-5.49031	4.0122e-08	4.91411e-08	1.01853e-09	TRUE
AAEL000396-RA	5.43478	170.569	-4.97199	-6.33955	-18.0995	3.21441e-73	6.52288e-73	1.35198e-74	TRUE
AAEL014258-RA	13.1712	413.374	-4.97199	-6.33954	-28.1766	1.131e-174	3.93124e-174	8.14816e-176	TRUE
AAEL001454-RA	115.499	3624.2	-4.97171	-6.33927	-83.4315	0	0	0	TRUE
AAEL001531-RA	0	15.6863	-4.97143	-6.33899	-5.48884	4.04573e-08	4.95477e-08	1.02696e-09	TRUE
AAEL007092-RA	2.8463	89.1841	-4.96963	-6.33718	-13.0881	3.85123e-39	6.30713e-39	1.30726e-40	TRUE
AAEL004488-RA	0	15.66	-4.96901	-6.33657	-5.48445	4.14767e-08	5.07875e-08	1.05266e-09	TRUE
AAEL004918-RA	133.333	4175.69	-4.96891	-6.33646	-89.5587	0	0	0	TRUE
AAEL001473-RA	14.8487	464.877	-4.96844	-6.336	-29.8821	3.36686e-196	1.27297e-195	2.63845e-197	TRUE
AAEL009572-RA	83.05	2598.83	-4.96774	-6.33529	-70.6542	0	0	0	TRUE
AAEL004227-RA	6.32911	197.907	-4.96668	-6.33423	-19.4977	1.14828e-84	2.48937e-84	5.15964e-86	TRUE
AAEL004079-RA	0	15.625	-4.96578	-6.33334	-5.47859	4.28736e-08	5.24892e-08	1.08793e-09	TRUE
AAEL002660-RA	12.7193	397.368	-4.96538	-6.33294	-27.6286	5.05187e-168	1.70827e-167	3.54068e-169	TRUE
AAEL009104-RA	7.95165	248.41	-4.96533	-6.33288	-21.8447	8.72585e-106	2.12977e-105	4.4143e-107	TRUE
AAEL005781-RA	0	15.6122	-4.9646	-6.33216	-5.47644	4.33963e-08	5.31202e-08	1.101e-09	TRUE
AAEL010270-RA	7.82473	244.131	-4.96347	-6.33103	-21.6564	5.29276e-104	1.27876e-103	2.65045e-105	TRUE
AAEL012976-RA	131.653	4103.64	-4.96209	-6.32965	-88.792	0	0	0	TRUE
AAEL013136-RA	84.1034	2620.52	-4.96155	-6.3291	-70.9552	0	0	0	TRUE
AAEL014523-RA	3.67647	114.43	-4.96	-6.32756	-14.8275	9.73298e-50	1.71259e-49	3.54963e-51	TRUE
AAEL010647-RA	0	15.5587	-4.95965	-6.32721	-5.46746	4.56518e-08	5.58529e-08	1.15764e-09	TRUE
AAEL003793-RA	0	15.5556	-4.95936	-6.32692	-5.46694	4.5786e-08	5.60124e-08	1.16095e-09	TRUE
AAEL008097-RA	0	15.544	-4.95829	-6.32584	-5.46499	4.6292e-08	5.66267e-08	1.17368e-09	TRUE
AAEL011191-RA	236.546	7350.09	-4.95757	-6.32513	-118.842	0	0	0	TRUE
AAEL010936-RA	25.974	806.926	-4.9573	-6.32485	-39.3761	0	0	0	TRUE
AAEL009117-RA	0	15.5196	-4.95602	-6.32358	-5.46089	4.73749e-08	5.79464e-08	1.20104e-09	TRUE
AAEL014151-RA	0	15.5039	-4.95456	-6.32212	-5.45825	4.80852e-08	5.88054e-08	1.21884e-09	TRUE
AAEL017473-RA	0	20.4351	-4.9542	-6.32175	-6.26648	3.69301e-10	4.6551e-10	9.64847e-12	TRUE
AAEL006790-RA	8.30654	257.503	-4.9542	-6.32175	-22.2447	1.26908e-109	3.16162e-109	6.553e-111	TRUE
AAEL004021-RA	1.36426	42.292	-4.95419	-6.32175	-9.01497	1.96919e-19	2.76267e-19	5.72609e-21	TRUE
AAEL004268-RA	1.38313	42.8769	-4.95419	-6.32175	-9.0771	1.11508e-19	1.56757e-19	3.24905e-21	TRUE
AAEL001552-RA	0	15.4799	-4.95232	-6.31988	-5.45421	4.91919e-08	6.01487e-08	1.24668e-09	TRUE
AAEL010484-RA	5.56221	172.086	-4.95133	-6.31888	-18.1856	6.71472e-74	1.36755e-73	2.83447e-75	TRUE
AAEL005059-RA	0	15.4639	-4.95083	-6.31839	-5.45151	4.9944e-08	6.10529e-08	1.26542e-09	TRUE
AAEL001343-RA	60.066	1854.13	-4.94805	-6.31561	-59.6964	0	0	0	TRUE
AAEL014087-RA	0	15.4242	-4.94712	-6.31468	-5.44481	5.18608e-08	6.33694e-08	1.31344e-09	TRUE
AAEL001253-RA	5.24934	161.855	-4.94642	-6.31398	-17.638	1.25848e-69	2.50014e-69	5.18196e-71	TRUE
AAEL001951-RA	206.162	6356.3	-4.94634	-6.31389	-110.535	0	0	0	TRUE
AAEL015177-RA	15.8877	489.193	-4.94442	-6.31198	-30.6648	1.67964e-206	6.57766e-206	1.36333e-207	TRUE
AAEL011178-RA	13.6462	420.158	-4.94436	-6.31192	-28.4188	1.18363e-177	4.17595e-177	8.65535e-179	TRUE
AAEL011086-RA	0	15.3846	-4.94342	-6.31097	-5.43812	5.38469e-08	6.57688e-08	1.36317e-09	TRUE
AAEL015411-RA	12.7989	393.062	-4.94067	-6.30822	-27.4887	2.39668e-166	8.04639e-166	1.66775e-167	TRUE
AAEL014422-RA	1.93798	59.4315	-4.9386	-6.30616	-10.6892	1.1437e-26	1.71349e-26	3.5515e-28	TRUE
AAEL008186-RA	1.88917	57.9345	-4.9386	-6.30615	-10.5537	4.88327e-26	7.28687e-26	1.51033e-27	TRUE
AAEL015564-RA	11.2994	346.045	-4.93664	-6.3042	-25.7938	1.04046e-146	3.17744e-146	6.58577e-148	TRUE
AAEL017024-RA	0	15.3121	-4.9366	-6.30416	-5.42583	5.7685e-08	7.04271e-08	1.45972e-09	TRUE
AAEL013349-RA	0	15.2866	-4.9342	-6.30175	-5.4215	5.90999e-08	7.21484e-08	1.4954e-09	TRUE
AAEL007705-RA	19.2348	587.66	-4.93319	-6.30075	-33.6151	1.00906e-247	4.62866e-247	9.59367e-249	TRUE
AAEL004130-RA	74.7126	2281.61	-4.93256	-6.30011	-66.2367	0	0	0	TRUE
AAEL008801-RA	2.52845	77.1176	-4.93073	-6.29829	-12.1776	4.08962e-34	6.47757e-34	1.34259e-35	TRUE
AAEL017479-RA	0	15.2144	-4.92737	-6.29492	-5.40922	6.32994e-08	7.72622e-08	1.60139e-09	TRUE
AAEL004015-RA	0	15.1781	-4.92392	-6.29148	-5.40303	6.55236e-08	7.99636e-08	1.65738e-09	TRUE
AAEL014194-RA	35.4331	1074.8	-4.92283	-6.29038	-45.4675	0	0	0	TRUE
AAEL000615-RA	27.1817	824.034	-4.922	-6.28955	-39.8121	0	0	0	TRUE
AAEL010873-RA	32.8061	994.142	-4.92142	-6.28897	-43.7291	0	0	0	TRUE
AAEL005310-RA	0	15.1515	-4.92139	-6.28894	-5.39849	6.72036e-08	8.2007e-08	1.69973e-09	TRUE
AAEL006675-RA	11.4591	346.83	-4.91966	-6.28722	-25.8294	4.14791e-147	1.26966e-146	2.63157e-148	TRUE
AAEL010675-RA	555.556	16813.1	-4.91951	-6.28707	-179.848	0	0	0	TRUE
AAEL017003-RA	3.36984	101.938	-4.91887	-6.28642	-14.0032	1.48935e-44	2.53486e-44	5.25393e-46	TRUE
AAEL017555-RA	3.7037	112.037	-4.91886	-6.28642	-14.6805	8.59439e-49	1.50172e-48	3.11258e-50	TRUE
AAEL008413-RA	19.1343	578.105	-4.9171	-6.28465	-33.3484	7.67867e-244	3.48496e-243	7.22315e-245	TRUE
AAEL004279-RA	2.48403	74.8758	-4.91375	-6.2813	-12.0022	3.45787e-33	5.44496e-33	1.12856e-34	TRUE
AAEL000656-RA	0	15.0709	-4.91369	-6.28125	-5.3847	7.25653e-08	8.8483e-08	1.83396e-09	TRUE
AAEL002565-RA	0	15.0647	-4.9131	-6.28066	-5.38364	7.29952e-08	8.89998e-08	1.84467e-09	TRUE
AAEL000376-RA	0	15.0641	-4.91304	-6.2806	-5.38354	7.3037e-08	8.90432e-08	1.84557e-09	TRUE
AAEL000342-RA	0	15.0319	-4.90996	-6.27751	-5.37801	7.53131e-08	9.18028e-08	1.90277e-09	TRUE
AAEL013356-RB	15.0094	451.22	-4.90989	-6.27745	-29.4652	8.03219e-191	2.97813e-190	6.17267e-192	TRUE
AAEL012325-RA	5.20111	156.207	-4.9085	-6.27605	-17.337	2.4729e-67	4.84273e-67	1.00374e-68	TRUE
AAEL011942-RA	0	15.015	-4.90833	-6.27589	-5.37511	7.65363e-08	9.32666e-08	1.93302e-09	TRUE
AAEL014948-RA	0	15.015	-4.90833	-6.27589	-5.37511	7.65363e-08	9.32666e-08	1.93302e-09	TRUE
AAEL013649-RA	0	19.3924	-4.90689	-6.27445	-6.1087	1.00443e-09	1.25761e-09	2.60661e-11	TRUE
AAEL005329-RA	3.40136	102.041	-4.90689	-6.27445	-14.0127	1.30414e-44	2.22042e-44	4.6022e-46	TRUE
AAEL002724-RA	0	9.95025	-4.90689	-6.27445	-4.37573	1.21028e-05	1.39971e-05	2.90112e-07	TRUE
AAEL005649-RA	0	28.4091	-4.90689	-6.27445	-7.3937	1.42794e-13	1.88664e-13	3.91038e-15	TRUE
AAEL008937-RA	0	28.0899	-4.90689	-6.27445	-7.35205	1.9519e-13	2.57402e-13	5.33508e-15	TRUE
AAEL015332-RA	4.5045	135.135	-4.90689	-6.27445	-16.1257	1.68456e-58	3.11661e-58	6.4597e-60	TRUE
AAEL010630-RA	0	29.1545	-4.90689	-6.27445	-7.49007	6.88344e-14	9.13609e-14	1.89361e-15	TRUE
AAEL013083-RA	0	23.9234	-4.90689	-6.27444	-6.78492	1.1615e-11	1.49277e-11	3.09401e-13	TRUE
AAEL012184-RA	0	16.0944	-4.90689	-6.27444	-5.56507	2.62045e-08	3.21898e-08	6.67187e-10	TRUE
AAEL011506-RA	0	12.8921	-4.90689	-6.27444	-4.98076	6.33366e-07	7.54671e-07	1.56418e-08	TRUE
AAEL010988-RA	0	14.9813	-4.90509	-6.27265	-5.36932	7.9036e-08	9.62924e-08	1.99582e-09	TRUE
AAEL002094-RA	36.1287	1082.01	-4.90442	-6.27198	-45.6316	0	0	0	TRUE
AAEL014768-RA	31.232	932.93	-4.90067	-6.26823	-42.3737	0	0	0	TRUE
AAEL011821-RA	28.7818	859.438	-4.90016	-6.26772	-40.6708	0	0	0	TRUE
AAEL002156-RA	0	14.9254	-4.8997	-6.26725	-5.35969	8.33659e-08	1.01517e-07	2.10411e-09	TRUE
AAEL012464-RA	9.85989	294.24	-4.89928	-6.26683	-23.7974	3.5498e-125	9.64539e-125	1.99917e-126	TRUE
AAEL007389-RA	0	14.9123	-4.89843	-6.26599	-5.35743	8.44149e-08	1.02786e-07	2.1304e-09	TRUE
AAEL002850-RA	4.77897	142.473	-4.89785	-6.2654	-16.5598	1.36139e-61	2.57297e-61	5.33291e-63	TRUE
AAEL007669-RA	0	14.8883	-4.89611	-6.26366	-5.35329	8.63715e-08	1.05115e-07	2.17869e-09	TRUE
AAEL003574-RA	2.43457	72.4285	-4.89482	-6.26237	-11.8076	3.5675e-32	5.57779e-32	1.15609e-33	TRUE
AAEL004416-RB	0	14.8662	-4.89396	-6.26152	-5.34947	8.82138e-08	1.07348e-07	2.22498e-09	TRUE
AAEL012054-RA	69.6816	2069.22	-4.89217	-6.25972	-63.1143	0	0	0	TRUE
AAEL000802-RA	15.6968	465.926	-4.89156	-6.25911	-29.9491	4.52e-197	1.71564e-196	3.55596e-198	TRUE
AAEL000220-RA	5.73066	170.01	-4.89077	-6.25833	-18.0912	3.74042e-73	7.58605e-73	1.57234e-74	TRUE
AAEL003875-RA	16.022	475.166	-4.89031	-6.25786	-30.2451	6.04736e-201	2.32753e-200	4.8242e-202	TRUE
AAEL002347-RA	0	14.8233	-4.88979	-6.25735	-5.34204	9.19044e-08	1.11802e-07	2.31729e-09	TRUE
AAEL005317-RA	12.5976	373.142	-4.8885	-6.25606	-26.8028	2.99743e-158	9.65808e-158	2.0018e-159	TRUE
AAEL001752-RA	9.79955	289.532	-4.88486	-6.25242	-23.6109	2.97887e-123	8.01336e-123	1.6609e-124	TRUE
AAEL001428-RA	2.22965	65.7748	-4.88265	-6.2502	-11.254	2.21356e-29	3.39029e-29	7.02694e-31	TRUE
AAEL012301-RA	0	28.3927	-4.88264	-6.2502	-7.39401	1.42468e-13	1.88251e-13	3.90181e-15	TRUE
AAEL011821-RB	28.5344	841.764	-4.88264	-6.2502	-40.2599	0	0	0	TRUE
AAEL007148-RA	2.28311	67.3516	-4.88264	-6.2502	-11.3881	4.79422e-30	7.38164e-30	1.52997e-31	TRUE
AAEL000540-RA	11.4829	338.583	-4.88195	-6.24951	-25.5337	8.33296e-144	2.50436e-143	5.1907e-145	TRUE
AAEL013356-RA	16.5027	486.512	-4.8817	-6.24926	-30.6076	9.69298e-206	3.78874e-205	7.8528e-207	TRUE
AAEL005008-RC	0	14.7275	-4.88044	-6.248	-5.32542	1.00721e-07	1.22476e-07	2.53852e-09	TRUE
AAEL011847-RA	22.1066	650.845	-4.87976	-6.24732	-35.4024	1.56754e-274	7.86689e-274	1.63054e-275	TRUE
AAEL016990-RA	0	14.7059	-4.87832	-6.24588	-5.32166	1.02824e-07	1.25013e-07	2.5911e-09	TRUE
AAEL011552-RA	83.3333	2445.62	-4.87516	-6.24272	-68.6306	0	0	0	TRUE
AAEL017293-RA	0	14.6667	-4.87447	-6.24203	-5.31483	1.06756e-07	1.2975e-07	2.68928e-09	TRUE
AAEL009927-RA	1.79533	52.6631	-4.87447	-6.24203	-10.0711	7.4149e-24	1.08305e-23	2.2448e-25	TRUE
AAEL015248-RA	2.08768	61.2387	-4.87447	-6.24203	-10.8602	1.78427e-27	2.69063e-27	5.57678e-29	TRUE
AAEL008204-RA	11.236	329.588	-4.87446	-6.24202	-25.1947	4.57634e-140	1.33674e-139	2.77061e-141	TRUE
AAEL000037-RA	0	14.652	-4.87303	-6.24058	-5.31227	1.08269e-07	1.31578e-07	2.72717e-09	TRUE
AAEL004168-RA	14.5349	425.872	-4.87283	-6.24038	-28.64	2.13616e-180	7.64399e-180	1.58434e-181	TRUE
AAEL005008-RB	0	14.6461	-4.87244	-6.24	-5.31124	1.08882e-07	1.32312e-07	2.74239e-09	TRUE
AAEL007935-RG	0	14.6341	-4.87126	-6.23882	-5.30914	1.10141e-07	1.33819e-07	2.77363e-09	TRUE
AAEL000857-RA	80.2469	2347.83	-4.87074	-6.23829	-67.2483	0	0	0	TRUE
AAEL013443-RA	0	14.6199	-4.86986	-6.23742	-5.30666	1.11649e-07	1.35635e-07	2.81115e-09	TRUE
AAEL015153-RA	0	14.6199	-4.86986	-6.23742	-5.30666	1.11649e-07	1.35635e-07	2.81115e-09	TRUE
AAEL004942-RB	49.2913	1439.6	-4.86819	-6.23575	-52.6601	0	0	0	TRUE
AAEL005871-RA	12.4294	362.712	-4.867	-6.23455	-26.433	5.7181e-154	1.80569e-153	3.74259e-155	TRUE
AAEL000626-RA	0	14.5719	-4.86512	-6.23267	-5.29827	1.16905e-07	1.4199e-07	2.94298e-09	TRUE
AAEL005081-RA	13.9505	406.468	-4.86475	-6.23231	-27.9828	2.62808e-172	9.02294e-172	1.87016e-173	TRUE
AAEL007134-RA	0	14.5548	-4.86342	-6.23098	-5.29528	1.18837e-07	1.44325e-07	2.99137e-09	TRUE
AAEL007551-RA	8.99754	261.523	-4.86126	-6.22882	-22.4467	1.37792e-111	3.48102e-111	7.21499e-113	TRUE
AAEL009719-RB	67.5818	1962.34	-4.8598	-6.22735	-61.4887	0	0	0	TRUE
AAEL003765-RA	0	11.1496	-4.85798	-6.22554	-4.63495	3.57022e-06	4.18552e-06	8.67518e-08	TRUE
AAEL007505-RA	0	26.5568	-4.85798	-6.22554	-7.15325	8.47469e-13	1.10557e-12	2.29147e-14	TRUE
AAEL003799-RA	27.7466	804.652	-4.85798	-6.22554	-39.375	0	0	0	TRUE
AAEL017229-RA	0	26.6544	-4.85798	-6.22554	-7.16638	7.70051e-13	1.0052e-12	2.08345e-14	TRUE
AAEL000471-RA	0	7.80409	-4.85798	-6.22553	-3.87772	0.000105439	0.00011881	2.46253e-06	TRUE
AAEL009788-RA	0	14.4928	-4.85726	-6.22482	-5.2844	1.26118e-07	1.53091e-07	3.17279e-09	TRUE
AAEL011126-RA	0	14.4928	-4.85726	-6.22482	-5.2844	1.26118e-07	1.53091e-07	3.17279e-09	TRUE
AAEL011706-RA	0	14.4928	-4.85726	-6.22482	-5.2844	1.26118e-07	1.53091e-07	3.17279e-09	TRUE
AAEL006897-RA	3.23201	93.5535	-4.85529	-6.22284	-13.4264	4.23352e-41	7.03687e-41	1.45851e-42	TRUE
AAEL009988-RA	14.8208	428.995	-4.85527	-6.22282	-28.7513	8.73025e-182	3.14332e-181	6.51506e-183	TRUE
AAEL012092-RA	0	14.4665	-4.85464	-6.2222	-5.27978	1.29341e-07	1.56938e-07	3.2528e-09	TRUE
AAEL007429-RA	15.8902	459.372	-4.85345	-6.22101	-29.7525	1.61043e-194	6.05428e-194	1.25485e-195	TRUE
AAEL006609-RA	6.95322	201.011	-4.85345	-6.22101	-19.6812	3.12807e-86	6.83939e-86	1.41758e-87	TRUE
AAEL001436-RA	24.0664	695.436	-4.85283	-6.22038	-36.6078	2.15117e-293	1.15565e-292	2.39528e-294	TRUE
AAEL003467-RA	0	14.4462	-4.85262	-6.22017	-5.27621	1.31886e-07	1.59986e-07	3.31598e-09	TRUE
AAEL008513-RA	2.28534	65.9484	-4.85086	-6.21841	-11.2734	1.77488e-29	2.72041e-29	5.63851e-31	TRUE
AAEL012759-RA	0	14.4144	-4.84944	-6.21699	-5.2706	1.35976e-07	1.64892e-07	3.41766e-09	TRUE
AAEL004099-RA	36.4964	1051.79	-4.84895	-6.2165	-45.0226	0	0	0	TRUE
AAEL005111-RA	25.0627	721.805	-4.848	-6.21555	-37.2976	1.79491e-304	9.98131e-304	2.06879e-305	TRUE
AAEL001273-RA	32.141	925.35	-4.84751	-6.21507	-42.2306	0	0	0	TRUE
AAEL015394-RA	0	14.3885	-4.84684	-6.2144	-5.26604	1.39401e-07	1.69031e-07	3.50346e-09	TRUE
AAEL005677-RA	29.2599	841.079	-4.84524	-6.2128	-40.2628	0	0	0	TRUE
AAEL006472-RA	16.7419	480.501	-4.843	-6.21056	-30.433	2.0123e-203	7.81522e-203	1.61983e-204	TRUE
AAEL011699-RA	0	14.3436	-4.84234	-6.20989	-5.25811	1.45547e-07	1.76411e-07	3.65641e-09	TRUE
AAEL007269-RA	0	14.3369	-4.84166	-6.20922	-5.25692	1.46488e-07	1.77528e-07	3.67942e-09	TRUE
AAEL009741-RA	0	14.3369	-4.84166	-6.20922	-5.25692	1.46488e-07	1.77528e-07	3.67942e-09	TRUE
AAEL011722-RA	0	14.2985	-4.83779	-6.20535	-5.25012	1.51998e-07	1.84122e-07	3.81623e-09	TRUE
AAEL001735-RA	0	14.2857	-4.8365	-6.20406	-5.24785	1.53881e-07	1.86371e-07	3.86254e-09	TRUE
AAEL011784-RA	0	14.2857	-4.8365	-6.20406	-5.24785	1.53881e-07	1.86371e-07	3.86254e-09	TRUE
AAEL016145-RA	0	14.2857	-4.8365	-6.20406	-5.24785	1.53881e-07	1.86371e-07	3.86254e-09	TRUE
AAEL011916-RA	0	14.2672	-4.83463	-6.20219	-5.24457	1.56644e-07	1.89671e-07	3.93125e-09	TRUE
AAEL017018-RA	0	14.2613	-4.83403	-6.20159	-5.24353	1.57536e-07	1.90735e-07	3.9533e-09	TRUE
AAEL006561-RA	0	14.2558	-4.83348	-6.20103	-5.24255	1.58372e-07	1.91731e-07	3.97394e-09	TRUE
AAEL001723-RA	21.1899	603.912	-4.83289	-6.20045	-34.1223	3.45086e-255	1.62438e-254	3.3668e-256	TRUE
AAEL015217-RA	4.14723	118.196	-4.83289	-6.20045	-15.0956	1.73005e-51	3.07837e-51	6.38044e-53	TRUE
AAEL011551-RA	0	18.176	-4.83289	-6.20044	-5.91969	3.22545e-09	4.00952e-09	8.31039e-11	TRUE
AAEL017207-RA	131.405	3740.29	-4.83106	-6.19861	-84.9215	0	0	0	TRUE
AAEL004942-RA	51.2766	1459.34	-4.83087	-6.19843	-53.0446	0	0	0	TRUE
AAEL006674-RA	0	14.2222	-4.83007	-6.19763	-5.23658	1.63577e-07	1.97983e-07	4.10354e-09	TRUE
AAEL009823-RA	3.9968	113.509	-4.82782	-6.19537	-14.7942	1.59667e-49	2.80437e-49	5.81253e-51	TRUE
AAEL014510-RA	2.79174	79.2853	-4.82782	-6.19537	-12.3644	4.07293e-35	6.49493e-35	1.34618e-36	TRUE
AAEL005845-RA	22.7581	646.101	-4.82731	-6.19486	-35.2964	6.67589e-273	3.33657e-272	6.9156e-274	TRUE
AAEL011831-RA	1.79533	50.8677	-4.82443	-6.19198	-9.90409	3.99574e-23	5.78987e-23	1.20005e-24	TRUE
AAEL004082-RA	0	14.1509	-4.82282	-6.19038	-5.22389	1.75204e-07	2.11995e-07	4.39376e-09	TRUE
AAEL015299-RA	0	14.1509	-4.82282	-6.19038	-5.22389	1.75204e-07	2.11995e-07	4.39376e-09	TRUE
AAEL011417-RA	13.5716	383.85	-4.82188	-6.18944	-27.2075	5.30046e-163	1.74533e-162	3.61749e-164	TRUE
AAEL013201-RA	0	14.1376	-4.82147	-6.18902	-5.22152	1.77464e-07	2.14702e-07	4.45007e-09	TRUE
AAEL003110-RA	0	14.1243	-4.82011	-6.18766	-5.21914	1.79754e-07	2.17454e-07	4.5071e-09	TRUE
AAEL006062-RA	39.6703	1120.56	-4.82002	-6.18757	-46.4874	0	0	0	TRUE
AAEL011392-RA	1.16306	32.7983	-4.81762	-6.18518	-7.95342	1.81432e-15	2.44913e-15	5.07624e-17	TRUE
AAEL009884-RA	50.3876	1419.6	-4.81627	-6.18383	-52.3263	0	0	0	TRUE
AAEL006342-RB	0	14.0741	-4.81497	-6.18253	-5.21017	1.88668e-07	2.282e-07	4.72983e-09	TRUE
AAEL801311-RA	0	14.0562	-4.81313	-6.18069	-5.20697	1.91954e-07	2.32097e-07	4.8106e-09	TRUE
AAEL006826-RA	0	14.0485	-4.81234	-6.1799	-5.20559	1.93385e-07	2.33808e-07	4.84607e-09	TRUE
AAEL013079-RA	16.5251	463.32	-4.80928	-6.17683	-29.8959	2.22704e-196	8.42894e-196	1.74704e-197	TRUE
AAEL002223-RA	0	14.0056	-4.80793	-6.17549	-5.19789	2.01559e-07	2.4357e-07	5.04839e-09	TRUE
AAEL007721-RA	1.05485	29.5359	-4.80736	-6.17492	-7.54839	4.40661e-14	5.85778e-14	1.21412e-15	TRUE
AAEL004572-RA	0	20.6948	-4.80736	-6.17491	-6.31844	2.64213e-10	3.3342e-10	6.91069e-12	TRUE
AAEL015364-RA	1.4556	40.7569	-4.80736	-6.17491	-8.86707	7.50975e-19	1.04833e-18	2.17283e-20	TRUE
AAEL004951-RA	0	25.8065	-4.80736	-6.17491	-7.05576	1.71657e-12	2.22857e-12	4.61908e-14	TRUE
AAEL011805-RA	7.36067	206.099	-4.80736	-6.17491	-19.9397	1.84332e-88	4.07438e-88	8.44484e-90	TRUE
AAEL000152-RA	3.18979	89.3142	-4.80736	-6.17491	-13.1262	2.32991e-39	3.81911e-39	7.91575e-41	TRUE
AAEL002054-RA	8.81057	246.696	-4.80736	-6.17491	-21.8153	1.66145e-105	4.04504e-105	8.38401e-107	TRUE
AAEL014653-RA	0	27.6134	-4.80735	-6.17491	-7.2986	2.90784e-13	3.82841e-13	7.93501e-15	TRUE
AAEL017003-RB	3.30033	92.4092	-4.80735	-6.17491	-13.3517	1.15749e-40	1.9163e-40	3.97185e-42	TRUE
AAEL000366-RA	4.60829	129.032	-4.80735	-6.17491	-15.7771	4.46981e-56	8.15053e-56	1.68933e-57	TRUE
AAEL003192-RA	0	14.9333	-4.80735	-6.17491	-5.36732	7.99161e-08	9.73241e-08	2.0172e-09	TRUE
AAEL002505-RA	0	13.9918	-4.80651	-6.17407	-5.19542	2.04262e-07	2.46755e-07	5.1144e-09	TRUE
AAEL013050-RA	67.9448	1900.1	-4.80557	-6.17312	-60.5451	0	0	0	TRUE
AAEL006363-RB	54.0881	1512.58	-4.80556	-6.17311	-54.0194	0	0	0	TRUE
AAEL009548-RA	0	13.9721	-4.80448	-6.17203	-5.19188	2.08185e-07	2.51472e-07	5.21219e-09	TRUE
AAEL005812-RA	0	13.9535	-4.80256	-6.17011	-5.18853	2.11958e-07	2.55988e-07	5.30578e-09	TRUE
AAEL008390-RA	21.9224	611.509	-4.8019	-6.16945	-34.3486	1.48016e-258	7.06787e-258	1.46493e-259	TRUE
AAEL009928-RA	35.9408	1002.11	-4.80127	-6.16883	-43.9712	0	0	0	TRUE
AAEL012154-RA	24	668.174	-4.79912	-6.16667	-35.9059	2.47437e-282	1.27835e-281	2.64959e-283	TRUE
AAEL013270-RA	2.28571	63.619	-4.79874	-6.1663	-11.0794	1.57988e-28	2.40081e-28	4.97608e-30	TRUE
AAEL001861-RA	97.4737	2712.42	-4.79842	-6.16598	-72.3445	0	0	0	TRUE
AAEL003882-RA	79.1553	2202.27	-4.79816	-6.16572	-65.1873	0	0	0	TRUE
AAEL002348-RA	25	695.5	-4.79805	-6.16561	-36.6332	8.48586e-294	4.56888e-293	9.46976e-295	TRUE
AAEL008226-RA	1.31441	36.5405	-4.79701	-6.16457	-8.39686	4.58567e-17	6.28927e-17	1.30356e-18	TRUE
AAEL013148-RA	38.5126	1070.39	-4.79666	-6.16422	-45.4469	0	0	0	TRUE
AAEL002239-RA	0	13.8889	-4.79586	-6.16342	-5.17689	2.25611e-07	2.72128e-07	5.63633e-09	TRUE
AAEL016169-RA	0	13.8889	-4.79586	-6.16342	-5.17689	2.25611e-07	2.72128e-07	5.63633e-09	TRUE
AAEL016226-RA	0	13.8889	-4.79586	-6.16342	-5.17689	2.25611e-07	2.72128e-07	5.63633e-09	TRUE
AAEL016229-RA	0	13.8889	-4.79586	-6.16342	-5.17689	2.25611e-07	2.72128e-07	5.63633e-09	TRUE
AAEL016255-RA	0	13.8889	-4.79586	-6.16342	-5.17689	2.25611e-07	2.72128e-07	5.63633e-09	TRUE
AAEL016289-RA	0	13.8889	-4.79586	-6.16342	-5.17689	2.25611e-07	2.72128e-07	5.63633e-09	TRUE
AAEL016387-RA	0	13.8889	-4.79586	-6.16342	-5.17689	2.25611e-07	2.72128e-07	5.63633e-09	TRUE
AAEL016668-RA	0	13.8889	-4.79586	-6.16342	-5.17689	2.25611e-07	2.72128e-07	5.63633e-09	TRUE
AAEL016669-RA	0	13.8889	-4.79586	-6.16342	-5.17689	2.25611e-07	2.72128e-07	5.63633e-09	TRUE
AAEL016717-RA	0	13.8889	-4.79586	-6.16342	-5.17689	2.25611e-07	2.72128e-07	5.63633e-09	TRUE
AAEL016719-RA	0	13.8889	-4.79586	-6.16342	-5.17689	2.25611e-07	2.72128e-07	5.63633e-09	TRUE
AAEL016721-RA	0	13.8889	-4.79586	-6.16342	-5.17689	2.25611e-07	2.72128e-07	5.63633e-09	TRUE
AAEL016723-RA	0	13.8889	-4.79586	-6.16342	-5.17689	2.25611e-07	2.72128e-07	5.63633e-09	TRUE
AAEL016746-RA	0	13.8889	-4.79586	-6.16342	-5.17689	2.25611e-07	2.72128e-07	5.63633e-09	TRUE
AAEL016808-RA	0	13.8889	-4.79586	-6.16342	-5.17689	2.25611e-07	2.72128e-07	5.63633e-09	TRUE
AAEL016898-RA	0	13.8889	-4.79586	-6.16342	-5.17689	2.25611e-07	2.72128e-07	5.63633e-09	TRUE
AAEL016901-RA	0	13.8889	-4.79586	-6.16342	-5.17689	2.25611e-07	2.72128e-07	5.63633e-09	TRUE
AAEL016904-RA	0	13.8889	-4.79586	-6.16342	-5.17689	2.25611e-07	2.72128e-07	5.63633e-09	TRUE
AAEL012446-RA	23.3057	646.75	-4.79445	-6.16201	-35.3274	2.23281e-273	1.11748e-272	2.31617e-274	TRUE
AAEL006594-RA	0	13.8568	-4.79252	-6.16008	-5.1711	2.32724e-07	2.80393e-07	5.81161e-09	TRUE
AAEL005567-RA	2.87908	79.6545	-4.79008	-6.15763	-12.3985	2.66363e-35	4.25177e-35	8.81251e-37	TRUE
AAEL000803-RA	0	13.8313	-4.78986	-6.15742	-5.16649	2.38535e-07	2.87347e-07	5.95575e-09	TRUE
AAEL002211-RA	0	13.8249	-4.7892	-6.15675	-5.16533	2.40017e-07	2.89096e-07	5.99175e-09	TRUE
AAEL015144-RA	0	13.8249	-4.7892	-6.15675	-5.16533	2.40017e-07	2.89096e-07	5.99175e-09	TRUE
AAEL009377-RA	104.505	2886.49	-4.78767	-6.15523	-74.6386	0	0	0	TRUE
AAEL003066-RA	0	13.789	-4.78545	-6.153	-5.15883	2.48502e-07	2.99279e-07	6.20306e-09	TRUE
AAEL007935-RH	0	13.7875	-4.78529	-6.15285	-5.15856	2.48863e-07	2.99677e-07	6.21104e-09	TRUE
AAEL009517-RA	0	13.7875	-4.78529	-6.15285	-5.15856	2.48863e-07	2.99677e-07	6.21104e-09	TRUE
AAEL011436-RA	3.84391	105.882	-4.78374	-6.1513	-14.2956	2.32938e-46	4.00627e-46	8.30366e-48	TRUE
AAEL007935-RE	0	13.754	-4.78178	-6.14934	-5.15248	2.57067e-07	3.09492e-07	6.41473e-09	TRUE
AAEL012005-RA	4.11523	113.169	-4.78136	-6.14892	-14.7798	1.97861e-49	3.47145e-49	7.19516e-51	TRUE
AAEL005647-RA	2.20022	60.5061	-4.78136	-6.14892	-10.807	3.19096e-27	4.80293e-27	9.95487e-29	TRUE
AAEL005315-RA	0	13.75	-4.78136	-6.14892	-5.15175	2.58064e-07	3.10641e-07	6.43856e-09	TRUE
AAEL010884-RA	76.6467	2107.78	-4.78136	-6.14891	-63.7851	0	0	0	TRUE
AAEL001267-RA	0	13.7255	-4.77879	-6.14634	-5.1473	2.64261e-07	3.18035e-07	6.59154e-09	TRUE
AAEL001408-RA	0	13.7255	-4.77879	-6.14634	-5.1473	2.64261e-07	3.18035e-07	6.59154e-09	TRUE
AAEL007935-RI	0	13.7207	-4.77828	-6.14584	-5.14643	2.65493e-07	3.19478e-07	6.62172e-09	TRUE
AAEL009755-RA	18.5874	509.913	-4.77785	-6.14541	-31.3739	4.59379e-216	1.87144e-215	3.87887e-217	TRUE
AAEL008815-RA	0	13.6986	-4.77596	-6.14351	-5.14241	2.7124e-07	3.26016e-07	6.75054e-09	TRUE
AAEL009013-RA	0	13.6986	-4.77596	-6.14351	-5.14241	2.7124e-07	3.26016e-07	6.75054e-09	TRUE
AAEL010406-RA	0	13.6986	-4.77596	-6.14351	-5.14241	2.7124e-07	3.26016e-07	6.75054e-09	TRUE
AAEL016014-RA	0	13.6986	-4.77596	-6.14351	-5.14241	2.7124e-07	3.26016e-07	6.75054e-09	TRUE
AAEL016057-RA	0	13.6986	-4.77596	-6.14351	-5.14241	2.7124e-07	3.26016e-07	6.75054e-09	TRUE
AAEL016061-RA	0	13.6986	-4.77596	-6.14351	-5.14241	2.7124e-07	3.26016e-07	6.75054e-09	TRUE
AAEL016298-RA	0	13.6986	-4.77596	-6.14351	-5.14241	2.7124e-07	3.26016e-07	6.75054e-09	TRUE
AAEL016353-RA	0	13.6986	-4.77596	-6.14351	-5.14241	2.7124e-07	3.26016e-07	6.75054e-09	TRUE
AAEL016495-RA	0	13.6986	-4.77596	-6.14351	-5.14241	2.7124e-07	3.26016e-07	6.75054e-09	TRUE
AAEL016509-RA	0	13.6986	-4.77596	-6.14351	-5.14241	2.7124e-07	3.26016e-07	6.75054e-09	TRUE
AAEL016515-RA	0	13.6986	-4.77596	-6.14351	-5.14241	2.7124e-07	3.26016e-07	6.75054e-09	TRUE
AAEL016517-RA	0	13.6986	-4.77596	-6.14351	-5.14241	2.7124e-07	3.26016e-07	6.75054e-09	TRUE
AAEL016536-RA	0	13.6986	-4.77596	-6.14351	-5.14241	2.7124e-07	3.26016e-07	6.75054e-09	TRUE
AAEL016537-RA	0	13.6986	-4.77596	-6.14351	-5.14241	2.7124e-07	3.26016e-07	6.75054e-09	TRUE
AAEL016545-RA	0	13.6986	-4.77596	-6.14351	-5.14241	2.7124e-07	3.26016e-07	6.75054e-09	TRUE
AAEL016549-RA	0	13.6986	-4.77596	-6.14351	-5.14241	2.7124e-07	3.26016e-07	6.75054e-09	TRUE
AAEL016551-RA	0	13.6986	-4.77596	-6.14351	-5.14241	2.7124e-07	3.26016e-07	6.75054e-09	TRUE
AAEL016554-RA	0	13.6986	-4.77596	-6.14351	-5.14241	2.7124e-07	3.26016e-07	6.75054e-09	TRUE
AAEL016556-RA	0	13.6986	-4.77596	-6.14351	-5.14241	2.7124e-07	3.26016e-07	6.75054e-09	TRUE
AAEL016592-RA	0	13.6986	-4.77596	-6.14351	-5.14241	2.7124e-07	3.26016e-07	6.75054e-09	TRUE
AAEL016593-RA	0	13.6986	-4.77596	-6.14351	-5.14241	2.7124e-07	3.26016e-07	6.75054e-09	TRUE
AAEL016602-RA	0	13.6986	-4.77596	-6.14351	-5.14241	2.7124e-07	3.26016e-07	6.75054e-09	TRUE
AAEL016617-RA	0	13.6986	-4.77596	-6.14351	-5.14241	2.7124e-07	3.26016e-07	6.75054e-09	TRUE
AAEL016618-RA	0	13.6986	-4.77596	-6.14351	-5.14241	2.7124e-07	3.26016e-07	6.75054e-09	TRUE
AAEL016619-RA	0	13.6986	-4.77596	-6.14351	-5.14241	2.7124e-07	3.26016e-07	6.75054e-09	TRUE
AAEL000874-RA	18.3333	502.143	-4.77556	-6.14312	-31.1347	8.17175e-213	3.29039e-212	6.81988e-214	TRUE
AAEL008773-RA	0	13.6727	-4.77323	-6.14078	-5.13769	2.78135e-07	3.33862e-07	6.91985e-09	TRUE
AAEL000243-RA	0	13.6667	-4.77259	-6.14015	-5.1366	2.79757e-07	3.35782e-07	6.95965e-09	TRUE
AAEL009565-RA	2.35849	64.4654	-4.77259	-6.14015	-11.156	6.69621e-29	1.0213e-28	2.11681e-30	TRUE
AAEL008512-RA	2.36035	64.5161	-4.77259	-6.14014	-11.1604	6.3739e-29	9.72443e-29	2.01555e-30	TRUE
AAEL008799-RA	0	13.6612	-4.77201	-6.13957	-5.1356	2.81253e-07	3.37522e-07	6.9957e-09	TRUE
AAEL007935-RF	0	13.6546	-4.77132	-6.13887	-5.13439	2.83058e-07	3.39605e-07	7.03887e-09	TRUE
AAEL011695-RA	54.3807	1484.39	-4.77063	-6.13819	-53.5339	0	0	0	TRUE
AAEL004301-RA	0	13.6476	-4.77058	-6.13813	-5.13311	2.84986e-07	3.41889e-07	7.08623e-09	TRUE
AAEL007164-RA	0	13.6452	-4.77032	-6.13788	-5.13268	2.8565e-07	3.42658e-07	7.10216e-09	TRUE
AAEL007610-RA	4.6729	127.443	-4.76939	-6.13695	-15.6861	1.88129e-55	3.4189e-55	7.08624e-57	TRUE
AAEL005542-RA	0	13.6054	-4.76611	-6.13366	-5.12541	2.96893e-07	3.56115e-07	7.38109e-09	TRUE
AAEL010069-RA	4.21418	114.65	-4.76584	-6.1334	-14.8786	4.54098e-50	8.00857e-50	1.65991e-51	TRUE
AAEL007935-RA	0	13.5891	-4.76438	-6.13193	-5.12243	3.01626e-07	3.61718e-07	7.4969e-09	TRUE
AAEL007935-RB	0	13.5891	-4.76438	-6.13193	-5.12243	3.01626e-07	3.61718e-07	7.4969e-09	TRUE
AAEL017898-RA	0	13.587	-4.76416	-6.13171	-5.12204	3.02242e-07	3.62411e-07	7.51158e-09	TRUE
AAEL012562-RA	43.3226	1177.23	-4.76413	-6.13169	-47.6776	0	0	0	TRUE
AAEL012253-RA	12.5	339.583	-4.76376	-6.13132	-25.6069	1.27872e-144	3.85894e-144	7.99829e-146	TRUE
AAEL005176-RA	0	13.5802	-4.76343	-6.13099	-5.1208	3.04243e-07	3.64781e-07	7.56069e-09	TRUE
AAEL017240-RB	144.109	3914.05	-4.76343	-6.13099	-86.9369	0	0	0	TRUE
AAEL017470-RA	24.8801	675.659	-4.76323	-6.13079	-36.1202	1.09213e-285	5.70716e-285	1.1829e-286	TRUE
AAEL005016-RA	12.2006	331.225	-4.76279	-6.13034	-25.29	4.11052e-141	1.20721e-140	2.50215e-142	TRUE
AAEL005861-RA	30.3351	823.288	-4.76234	-6.12989	-39.8719	0	0	0	TRUE
AAEL001612-RA	5.22496	141.8	-4.76229	-6.12985	-16.5473	1.6735e-61	3.16119e-61	6.5521e-63	TRUE
AAEL003150-RA	0	13.5691	-4.76225	-6.12981	-5.11877	3.07538e-07	3.68702e-07	7.64196e-09	TRUE
AAEL012983-RA	16.5054	447.923	-4.76224	-6.1298	-29.4098	4.1133e-190	1.52084e-189	3.1522e-191	TRUE
AAEL006112-RA	10.2696	278.562	-4.76155	-6.1291	-23.1929	5.37459e-119	1.41726e-118	2.93752e-120	TRUE
AAEL002229-RA	0	13.5501	-4.76023	-6.12779	-5.11529	3.13263e-07	3.75473e-07	7.7823e-09	TRUE
AAEL004968-RA	16.8378	456.057	-4.75944	-6.12699	-29.6765	1.5444e-193	5.78365e-193	1.19876e-194	TRUE
AAEL007935-RC	0	13.5243	-4.75748	-6.12504	-5.11056	3.21211e-07	3.84872e-07	7.97711e-09	TRUE
AAEL001113-RA	131.939	3567.98	-4.75716	-6.12472	-83.0097	0	0	0	TRUE
AAEL015363-RA	1.1534	31.1419	-4.75489	-6.12245	-7.75523	8.81842e-15	1.18076e-14	2.44733e-16	TRUE
AAEL002633-RA	4.38596	118.421	-4.75489	-6.12244	-15.123	1.14301e-51	2.03531e-51	4.21851e-53	TRUE
AAEL004222-RA	0	9.41423	-4.75489	-6.12244	-4.26397	2.00824e-05	2.30917e-05	4.78614e-07	TRUE
AAEL014680-RA	0	17.3745	-4.75489	-6.12244	-5.79266	6.92792e-09	8.57176e-09	1.77664e-10	TRUE
AAEL000119-RA	0	13.8817	-4.75488	-6.12244	-5.17778	2.24544e-07	2.71054e-07	5.61804e-09	TRUE
AAEL017144-RA	0	13.4953	-4.75439	-6.12194	-5.10523	3.30388e-07	3.9577e-07	8.203e-09	TRUE
AAEL004972-RB	23.5231	634.055	-4.75246	-6.12001	-34.9943	2.74963e-268	1.35335e-267	2.80504e-269	TRUE
AAEL004972-RA	24.5194	660.351	-4.75124	-6.11879	-35.713	2.48526e-279	1.26645e-278	2.62494e-280	TRUE
AAEL011501-RA	45.7424	1230.82	-4.74994	-6.1175	-48.7576	0	0	0	TRUE
AAEL008164-RA	0	13.4429	-4.74877	-6.11633	-5.09559	3.47651e-07	4.16209e-07	8.62663e-09	TRUE
AAEL015163-RA	0	13.4328	-4.74769	-6.11524	-5.09373	3.51081e-07	4.20282e-07	8.71105e-09	TRUE
AAEL002392-RA	13.0496	350.008	-4.74531	-6.11287	-26.0017	4.73253e-149	1.46119e-148	3.02857e-150	TRUE
AAEL009107-RA	8.19367	219.739	-4.74514	-6.11269	-20.6024	2.6124e-94	5.97284e-94	1.23797e-95	TRUE
AAEL007837-RA	44.4444	1190.48	-4.7434	-6.11095	-47.955	0	0	0	TRUE
AAEL003449-RA	13.1862	353.068	-4.74285	-6.1104	-26.1158	2.41334e-150	7.47985e-150	1.55032e-151	TRUE
AAEL002662-RA	3.69004	98.7085	-4.74147	-6.10902	-13.8088	2.25507e-43	3.80699e-43	7.89062e-45	TRUE
AAEL012844-RA	4.92005	131.611	-4.74146	-6.10902	-15.945	3.08494e-57	5.66429e-57	1.17402e-58	TRUE
AAEL003696-RA	18.9538	506.444	-4.73984	-6.1074	-31.279	9.02006e-215	3.65928e-214	7.58447e-216	TRUE
AAEL009189-RA	46.6305	1243.85	-4.73739	-6.10495	-49.021	0	0	0	TRUE
AAEL016090-RA	0	13.3333	-4.73696	-6.10452	-5.07536	3.86771e-07	4.62664e-07	9.58555e-09	TRUE
AAEL016141-RA	0	13.3333	-4.73696	-6.10452	-5.07536	3.86771e-07	4.62664e-07	9.58555e-09	TRUE
AAEL016264-RA	0	13.3333	-4.73696	-6.10452	-5.07536	3.86771e-07	4.62664e-07	9.58555e-09	TRUE
AAEL016436-RA	0	13.3333	-4.73696	-6.10452	-5.07536	3.86771e-07	4.62664e-07	9.58555e-09	TRUE
AAEL016470-RA	0	13.3333	-4.73696	-6.10452	-5.07536	3.86771e-07	4.62664e-07	9.58555e-09	TRUE
AAEL016485-RA	0	13.3333	-4.73696	-6.10452	-5.07536	3.86771e-07	4.62664e-07	9.58555e-09	TRUE
AAEL016710-RA	0	13.3333	-4.73696	-6.10452	-5.07536	3.86771e-07	4.62664e-07	9.58555e-09	TRUE
AAEL016822-RA	0	13.3333	-4.73696	-6.10452	-5.07536	3.86771e-07	4.62664e-07	9.58555e-09	TRUE
AAEL016847-RA	0	13.3333	-4.73696	-6.10452	-5.07536	3.86771e-07	4.62664e-07	9.58555e-09	TRUE
AAEL016848-RA	0	13.3333	-4.73696	-6.10452	-5.07536	3.86771e-07	4.62664e-07	9.58555e-09	TRUE
AAEL016923-RA	0	13.3333	-4.73696	-6.10452	-5.07536	3.86771e-07	4.62664e-07	9.58555e-09	TRUE
AAEL012136-RA	53.2129	1417.67	-4.7356	-6.10316	-52.3351	0	0	0	TRUE
AAEL006323-RA	0	13.2979	-4.73313	-6.10068	-5.0688	4.00338e-07	4.78617e-07	9.92015e-09	TRUE
AAEL006540-RA	0	13.2743	-4.73056	-6.09812	-5.06442	4.09649e-07	4.89709e-07	1.015e-08	TRUE
AAEL002754-RA	0	13.2554	-4.72851	-6.09606	-5.06091	4.17264e-07	4.98771e-07	1.03379e-08	TRUE
AAEL014164-RA	21.1161	559.578	-4.72792	-6.09548	-32.8826	3.90306e-237	1.72151e-236	3.56811e-238	TRUE
AAEL000790-RA	6.47249	171.521	-4.72792	-6.09548	-18.2051	4.70108e-74	9.58379e-74	1.9864e-75	TRUE
AAEL003191-RA	13.1579	348.684	-4.72792	-6.09548	-25.9568	1.52419e-148	4.69111e-148	9.72312e-150	TRUE
AAEL008860-RA	0	23.3377	-4.72792	-6.09547	-6.71527	1.87719e-11	2.40557e-11	4.98596e-13	TRUE
AAEL001963-RA	0	13.2275	-4.72547	-6.09302	-5.05572	4.28768e-07	5.12439e-07	1.06211e-08	TRUE
AAEL000233-RB	20.1954	534.202	-4.72529	-6.09284	-32.1291	1.73034e-226	7.33003e-226	1.51927e-227	TRUE
AAEL002292-RA	0	13.2242	-4.72511	-6.09266	-5.05511	4.3015e-07	5.14048e-07	1.06545e-08	TRUE
AAEL009444-RA	14.2276	376.016	-4.72403	-6.09159	-26.9559	4.86607e-160	1.58297e-159	3.28097e-161	TRUE
AAEL015339-RA	15.7802	416.715	-4.72287	-6.09043	-28.3775	3.82913e-177	1.34834e-176	2.79467e-178	TRUE
AAEL013519-RA	0	13.2013	-4.72261	-6.09016	-5.05084	4.39864e-07	5.25527e-07	1.08924e-08	TRUE
AAEL004393-RA	18.3072	483.119	-4.7219	-6.08945	-30.5553	4.81258e-205	1.87809e-204	3.89266e-206	TRUE
AAEL006225-RA	0	13.1894	-4.72131	-6.08886	-5.04863	4.44999e-07	5.31488e-07	1.1016e-08	TRUE
AAEL009423-RA	11.9048	313.725	-4.71989	-6.08744	-24.623	7.16194e-134	2.02773e-133	4.20281e-135	TRUE
AAEL006249-RA	92.6309	2440.6	-4.7196	-6.08715	-68.6783	0	0	0	TRUE
AAEL010916-RA	12.5678	330.763	-4.71799	-6.08555	-25.2832	4.88465e-141	1.43341e-140	2.97098e-142	TRUE
AAEL002395-RA	105.149	2765.31	-4.71693	-6.08449	-73.1062	0	0	0	TRUE
AAEL001323-RA	0	13.1464	-4.7166	-6.08415	-5.0406	4.64068e-07	5.54081e-07	1.14843e-08	TRUE
AAEL004567-RA	8.40336	220.822	-4.71577	-6.08333	-20.6587	8.14697e-95	1.86854e-94	3.87287e-96	TRUE
AAEL002141-RA	0	13.1261	-4.71437	-6.08192	-5.03681	4.73355e-07	5.65032e-07	1.17112e-08	TRUE
AAEL004819-RA	1.42755	37.4732	-4.71425	-6.0818	-8.51037	1.73376e-17	2.38797e-17	4.94947e-19	TRUE
AAEL013614-RC	75.4717	1978.54	-4.71236	-6.07991	-61.8402	0	0	0	TRUE
AAEL012650-RA	0	13.1004	-4.71154	-6.07909	-5.032	4.85385e-07	5.79248e-07	1.20059e-08	TRUE
AAEL011734-RA	2.20751	57.8366	-4.71149	-6.07905	-10.573	3.97372e-26	5.93512e-26	1.23015e-27	TRUE
AAEL010508-RA	7.1465	187.034	-4.70992	-6.07748	-19.0136	1.31507e-80	2.77736e-80	5.75655e-82	TRUE
AAEL003122-RA	0	13.0814	-4.70945	-6.077	-5.02844	4.94477e-07	5.90002e-07	1.22288e-08	TRUE
AAEL002548-RA	38.1837	998.28	-4.70842	-6.07597	-43.9277	0	0	0	TRUE
AAEL009139-RA	0	13.0719	-4.7084	-6.07595	-5.02666	4.99087e-07	5.95454e-07	1.23418e-08	TRUE
AAEL006363-RA	54.1495	1415.54	-4.70826	-6.07582	-52.3087	0	0	0	TRUE
AAEL011800-RA	19.6248	512.843	-4.70777	-6.07532	-31.4852	1.38704e-217	5.6776e-217	1.17678e-218	TRUE
AAEL010381-RA	0	13.0597	-4.70705	-6.07461	-5.02438	5.05072e-07	6.02545e-07	1.24888e-08	TRUE
AAEL002774-RB	9.45509	246.579	-4.70481	-6.07237	-21.8324	1.14155e-105	2.78299e-105	5.76822e-107	TRUE
AAEL008579-RA	86.0577	2243.11	-4.70405	-6.07161	-65.85	0	0	0	TRUE
AAEL003252-RA	20.2526	527.717	-4.70359	-6.07114	-31.9396	7.52723e-224	3.15563e-223	6.54057e-225	TRUE
AAEL014439-RA	0	13.0081	-4.70134	-6.06889	-5.01469	5.31201e-07	6.33457e-07	1.31295e-08	TRUE
AAEL011668-RA	84.5144	2197.9	-4.70078	-6.06834	-65.1848	0	0	0	TRUE
AAEL004616-RA	417.5	10857.5	-4.70077	-6.06833	-144.884	0	0	0	TRUE
AAEL014561-RA	16.8067	436.975	-4.70044	-6.068	-29.0649	9.97004e-186	3.63373e-185	7.5315e-187	TRUE
AAEL008670-RA	0	6.76027	-4.70044	-6.068	-3.61512	0.000300214	0.00033318	6.90571e-06	TRUE
AAEL008388-RA	0	5.06033	-4.70044	-6.068	-3.12773	0.00176161	0.00190186	3.94191e-05	FALSE
AAEL009386-RA	3.48567	90.6274	-4.70044	-6.068	-13.2364	5.40763e-40	8.89906e-40	1.84448e-41	TRUE
AAEL011469-RA	17.6707	459.438	-4.70044	-6.068	-29.8026	3.61383e-195	1.3614e-194	2.82174e-196	TRUE
AAEL005701-RA	0	24.1411	-4.70044	-6.06799	-6.83154	8.40071e-12	1.08139e-11	2.24135e-13	TRUE
AAEL005392-RA	0	7.38217	-4.70044	-6.06799	-3.77774	0.000158257	0.000177365	3.67619e-06	TRUE
AAEL010616-RA	1.02459	26.6393	-4.70044	-6.06799	-7.17632	7.16147e-13	9.35423e-13	1.93882e-14	TRUE
AAEL001855-RA	0	12.9969	-4.7001	-6.06765	-5.01258	5.37051e-07	6.4038e-07	1.3273e-08	TRUE
AAEL006352-RA	0	12.9955	-4.69994	-6.0675	-5.01232	5.37787e-07	6.41205e-07	1.32901e-08	TRUE
AAEL011956-RA	60.9288	1583.3	-4.69967	-6.06722	-55.3257	0	0	0	TRUE
AAEL006958-RA	18.7155	486.21	-4.69927	-6.06683	-30.6589	2.00864e-206	7.86183e-206	1.6295e-207	TRUE
AAEL007165-RA	34.8675	905.16	-4.69822	-6.06577	-41.8324	0	0	0	TRUE
AAEL002793-RA	36.3916	944.131	-4.69731	-6.06487	-42.7237	0	0	0	TRUE
AAEL000846-RA	0	12.9564	-4.69559	-6.06315	-5.00495	5.58755e-07	6.66097e-07	1.3806e-08	TRUE
AAEL005511-RA	20.9751	543.084	-4.69443	-6.06198	-32.4038	2.42346e-230	1.04362e-229	2.16308e-231	TRUE
AAEL008846-RA	0	12.939	-4.69365	-6.06121	-5.00167	5.68351e-07	6.77426e-07	1.40408e-08	TRUE
AAEL012267-RA	19.5863	506.738	-4.69332	-6.06088	-31.301	4.51836e-215	1.83558e-214	3.80454e-216	TRUE
AAEL005566-RA	5.36398	138.697	-4.69249	-6.06004	-16.3758	2.84687e-60	5.33203e-60	1.10515e-61	TRUE
AAEL003097-RA	17.2504	445.548	-4.69088	-6.05844	-29.351	2.32085e-189	8.55933e-189	1.77406e-190	TRUE
AAEL015297-RA	24.7396	638.889	-4.69067	-6.05823	-35.1471	1.28799e-270	6.39126e-270	1.3247e-271	TRUE
AAEL012068-RA	16.7598	432.03	-4.68805	-6.05561	-28.903	1.09551e-183	3.97385e-183	8.23646e-185	TRUE
AAEL013614-RA	70.9304	1825.48	-4.68573	-6.05328	-59.4134	0	0	0	TRUE
AAEL000491-RA	13.5659	348.837	-4.6845	-6.05205	-25.9722	1.02016e-148	3.14446e-148	6.51742e-150	TRUE
AAEL009664-RA	0	12.8452	-4.68316	-6.05071	-4.98394	6.23034e-07	7.42543e-07	1.53904e-08	TRUE
AAEL005567-RB	3.13643	80.5018	-4.68183	-6.04938	-12.477	9.96917e-36	1.59498e-35	3.30586e-37	TRUE
AAEL011862-RA	57.289	1469.05	-4.68048	-6.04804	-53.3006	0	0	0	TRUE
AAEL001165-RA	56.8862	1458.68	-4.68044	-6.048	-53.1121	0	0	0	TRUE
AAEL005844-RA	260.66	6678.2	-4.67922	-6.04677	-113.647	0	0	0	TRUE
AAEL017328-RA	0	12.8	-4.67807	-6.04563	-4.97536	6.5126e-07	7.75612e-07	1.60759e-08	TRUE
AAEL014321-RA	22.1424	566.128	-4.67624	-6.0438	-33.089	4.27362e-240	1.91452e-239	3.96816e-241	TRUE
AAEL000727-RA	15.4712	395.218	-4.67499	-6.04255	-27.6471	3.02669e-168	1.02418e-167	2.12279e-169	TRUE
AAEL011092-RA	28.2045	720.477	-4.67496	-6.04251	-37.3286	5.64534e-305	3.14773e-304	6.5242e-306	TRUE
AAEL004758-RA	0	12.766	-4.67423	-6.04179	-4.9689	6.73344e-07	8.01617e-07	1.66142e-08	TRUE
AAEL012056-RA	0	12.766	-4.67423	-6.04179	-4.9689	6.73344e-07	8.01617e-07	1.66142e-08	TRUE
AAEL009648-RA	27.1572	692.948	-4.67334	-6.0409	-36.6089	2.06163e-293	1.10795e-292	2.29642e-294	TRUE
AAEL008302-RA	15.0602	384.203	-4.67306	-6.04061	-27.2595	1.28289e-163	4.24057e-163	8.78929e-165	TRUE
AAEL009244-RA	1.93798	49.4186	-4.67243	-6.03998	-9.77651	1.42018e-22	2.04908e-22	4.24706e-24	TRUE
AAEL006960-RA	5.43478	138.587	-4.67243	-6.03998	-16.3719	3.03374e-60	5.67836e-60	1.17694e-61	TRUE
AAEL003061-RA	1.0304	26.2751	-4.67242	-6.03998	-7.12871	1.01313e-12	1.32038e-12	2.73671e-14	TRUE
AAEL009666-RB	40.8049	1038.15	-4.66913	-6.03668	-44.8107	0	0	0	TRUE
AAEL009955-RA	0	12.6981	-4.66654	-6.0341	-4.95596	7.19745e-07	8.56403e-07	1.77504e-08	TRUE
AAEL009738-RA	16.8612	427.367	-4.6637	-6.03125	-28.752	8.53952e-182	3.07541e-181	6.3743e-183	TRUE
AAEL007211-RA	25.3763	643.011	-4.66329	-6.03085	-35.2679	1.82675e-272	9.11746e-272	1.88975e-273	TRUE
AAEL011679-RA	0	14.5343	-4.66296	-6.03052	-5.30233	1.14332e-07	1.38876e-07	2.87844e-09	TRUE
AAEL008360-RA	26.5604	672.643	-4.66249	-6.03005	-36.0716	6.33514e-285	3.29871e-284	6.83714e-286	TRUE
AAEL016512-RA	0	12.6582	-4.662	-6.02956	-4.94833	7.48511e-07	8.90303e-07	1.84523e-08	TRUE
AAEL017117-RA	0	12.6582	-4.662	-6.02956	-4.94833	7.48511e-07	8.90303e-07	1.84523e-08	TRUE
AAEL015337-RA	89.5942	2267.58	-4.6616	-6.02916	-66.2307	0	0	0	TRUE
AAEL000693-RA	13.3714	338.31	-4.66112	-6.02868	-25.582	2.42212e-144	7.30046e-144	1.51314e-145	TRUE
AAEL005440-RB	29.5791	748.009	-4.66041	-6.02796	-38.0393	0	0	0	TRUE
AAEL011641-RA	0	12.6376	-4.65965	-6.02721	-4.94439	7.63816e-07	9.08396e-07	1.8828e-08	TRUE
AAEL014927-RA	14.1593	357.876	-4.65964	-6.02719	-26.3116	1.41215e-152	4.4248e-152	9.17114e-154	TRUE
AAEL003733-RA	31.631	799.435	-4.65957	-6.02713	-39.3255	0	0	0	TRUE
AAEL017077-RB	676.243	17089.5	-4.65942	-6.02698	-181.833	0	0	0	TRUE
AAEL010433-RA	25.9447	655.386	-4.65883	-6.02639	-35.6068	1.09972e-277	5.56507e-277	1.15345e-278	TRUE
AAEL014392-RA	1.55763	39.3302	-4.65821	-6.02577	-8.72265	2.7177e-18	3.77497e-18	7.82425e-20	TRUE
AAEL013614-RB	65.3775	1649.79	-4.65734	-6.0249	-56.4943	0	0	0	TRUE
AAEL017240-RA	215.577	5439.7	-4.65725	-6.02481	-102.585	0	0	0	TRUE
AAEL002930-RA	4.56621	115.068	-4.65535	-6.0229	-14.9201	2.43903e-50	4.31041e-50	8.93404e-52	TRUE
AAEL011958-RA	12.0664	303.922	-4.65463	-6.02219	-24.2481	6.92086e-130	1.92284e-129	3.98541e-131	TRUE
AAEL009371-RA	13.0564	328.783	-4.65431	-6.02186	-25.2204	2.39034e-140	6.99335e-140	1.44949e-141	TRUE
AAEL000362-RA	30.7066	773.215	-4.65425	-6.0218	-38.6767	0	0	0	TRUE
AAEL007234-RA	20.6813	520.681	-4.654	-6.02156	-31.7384	4.58831e-221	1.90545e-220	3.94936e-222	TRUE
AAEL003621-RA	0	12.5786	-4.6529	-6.02046	-4.93308	8.09431e-07	9.62252e-07	1.99443e-08	TRUE
AAEL013137-RA	82.369	2070.8	-4.65194	-6.0195	-63.2962	0	0	0	TRUE
AAEL007605-RA	11.3107	284.32	-4.65176	-6.01931	-23.4536	1.21441e-121	3.23933e-121	6.71405e-123	TRUE
AAEL017483-RA	48.1998	1211.38	-4.65148	-6.01904	-48.4115	0	0	0	TRUE
AAEL003622-RA	0	12.5628	-4.65109	-6.01864	-4.93004	8.22108e-07	9.77163e-07	2.02533e-08	TRUE
AAEL006110-RA	7.71208	193.659	-4.65025	-6.01781	-19.3566	1.79298e-83	3.85715e-83	7.99459e-85	TRUE
AAEL004788-RA	76.2101	1910.4	-4.64775	-6.0153	-60.7971	0	0	0	TRUE
AAEL014900-RA	14.2691	357.6	-4.64738	-6.01494	-26.3038	1.73547e-152	5.43556e-152	1.12661e-153	TRUE
AAEL008710-RA	1.81488	45.3721	-4.64386	-6.01142	-9.36967	7.27609e-21	1.03455e-20	2.14428e-22	TRUE
AAEL004836-RA	2.1097	52.7426	-4.64386	-6.01141	-10.1021	5.4086e-24	7.93101e-24	1.64384e-25	TRUE
AAEL008338-RA	0	16.5235	-4.64386	-6.01141	-5.65432	1.5646e-08	1.92864e-08	3.99742e-10	TRUE
AAEL012526-RA	1.78253	44.5633	-4.64386	-6.01141	-9.28578	1.60525e-20	2.27709e-20	4.71965e-22	TRUE
AAEL003970-RA	2.29885	57.4713	-4.64386	-6.01141	-10.5452	5.34523e-26	7.97133e-26	1.65219e-27	TRUE
AAEL008246-RA	0	7.86658	-4.64386	-6.01141	-3.90142	9.56301e-05	0.000107915	2.23673e-06	TRUE
AAEL001481-RA	0	12.5	-4.64386	-6.01141	-4.91796	8.74521e-07	1.03895e-06	2.1534e-08	TRUE
AAEL009795-RA	0	2.89855	-4.64386	-6.01141	-2.36821	0.0178744	0.0188654	0.000391016	FALSE
AAEL012308-RA	1.57978	39.4945	-4.64386	-6.01141	-8.74174	2.29539e-18	3.19111e-18	6.61412e-20	TRUE
AAEL008986-RA	3.62319	90.5797	-4.64386	-6.01141	-13.2387	5.24498e-40	8.63385e-40	1.78941e-41	TRUE
AAEL014983-RA	3.62319	90.5797	-4.64386	-6.01141	-13.2387	5.24498e-40	8.63385e-40	1.78941e-41	TRUE
AAEL011495-RA	29.7073	742.682	-4.64386	-6.01141	-37.9081	0	0	0	TRUE
AAEL007024-RA	1.33869	33.4672	-4.64385	-6.01141	-8.0471	8.47782e-16	1.14921e-15	2.38193e-17	TRUE
AAEL006943-RA	10.7527	268.817	-4.64385	-6.01141	-22.8065	3.95298e-115	1.02095e-114	2.11608e-116	TRUE
AAEL012090-RA	1.06383	26.5957	-4.64385	-6.01141	-7.17357	7.30657e-13	9.54205e-13	1.97775e-14	TRUE
AAEL006528-RA	5.12821	128.205	-4.64385	-6.01141	-15.7501	6.86087e-56	1.24965e-55	2.5901e-57	TRUE
AAEL004524-RA	0	21.5889	-4.64385	-6.01141	-6.46316	1.02538e-10	1.30152e-10	2.69761e-12	TRUE
AAEL004587-RA	16.773	419.324	-4.64385	-6.01141	-28.4843	1.83429e-178	6.492e-178	1.34558e-179	TRUE
AAEL012493-RA	28.4172	710.145	-4.64328	-6.01083	-37.0686	9.01144e-301	4.94509e-300	1.02495e-301	TRUE
AAEL009549-RA	0	12.4844	-4.64205	-6.00961	-4.91495	8.88058e-07	1.05495e-06	2.18656e-08	TRUE
AAEL006559-RA	28.6517	715.169	-4.64159	-6.00915	-37.1999	6.84469e-303	3.7889e-302	7.85314e-304	TRUE
AAEL013473-RA	7.90514	197.269	-4.64123	-6.00879	-19.5374	5.27788e-85	1.14659e-84	2.37649e-86	TRUE
AAEL005001-RA	10.2115	254.559	-4.63973	-6.00729	-22.1941	3.92001e-109	9.72591e-109	2.01586e-110	TRUE
AAEL017482-RA	0	12.4611	-4.63936	-6.00692	-4.91045	9.08674e-07	1.07882e-06	2.23604e-08	TRUE
AAEL017077-RA	610.619	15214.4	-4.63902	-6.00658	-171.592	0	0	0	TRUE
AAEL017113-RA	50.9554	1268.79	-4.63807	-6.00563	-49.55	0	0	0	TRUE
AAEL010903-RA	54.9451	1368.13	-4.63807	-6.00563	-51.4533	0	0	0	TRUE
AAEL014966-RA	0	12.4481	-4.63785	-6.00541	-4.90794	9.20386e-07	1.09255e-06	2.26449e-08	TRUE
AAEL009976-RA	56.9607	1417.64	-4.63738	-6.00494	-52.3762	0	0	0	TRUE
AAEL009666-RA	41.4127	1030.47	-4.63709	-6.00464	-44.6549	0	0	0	TRUE
AAEL009783-RA	0	12.4378	-4.63666	-6.00422	-4.90595	9.29775e-07	1.10361e-06	2.28741e-08	TRUE
AAEL007829-RA	79.8794	1985.68	-4.63567	-6.00322	-61.9886	0	0	0	TRUE
AAEL001921-RA	10.1376	251.871	-4.6349	-6.00245	-22.0773	5.22527e-108	1.28875e-107	2.67116e-109	TRUE
AAEL004320-RA	61.5268	1525.07	-4.63152	-5.99907	-54.3267	0	0	0	TRUE
AAEL002869-RA	10.0659	249.219	-4.62987	-5.99742	-21.9615	6.72684e-107	1.65182e-106	3.42368e-108	TRUE
AAEL006520-RA	17.316	428.571	-4.62936	-5.99691	-28.7995	2.17919e-182	7.86755e-182	1.63068e-183	TRUE
AAEL005644-RA	14.8561	367.688	-4.62935	-5.99691	-26.6755	9.06087e-157	2.90219e-156	6.01527e-158	TRUE
AAEL004887-RA	8.7146	215.686	-4.62935	-5.99691	-20.4307	8.9196e-93	2.02344e-92	4.19392e-94	TRUE
AAEL012062-RA	133.173	3295.17	-4.62898	-5.99654	-79.8578	0	0	0	TRUE
AAEL000718-RA	16.109	397.77	-4.626	-5.99355	-27.7459	1.95469e-169	6.63901e-169	1.37605e-170	TRUE
AAEL000206-RA	0	12.3457	-4.62594	-5.99349	-4.88809	1.01816e-06	1.20739e-06	2.50241e-08	TRUE
AAEL007646-RA	0	12.3457	-4.62594	-5.99349	-4.88809	1.01816e-06	1.20739e-06	2.50241e-08	TRUE
AAEL007326-RA	68.3313	1685.73	-4.62468	-5.99224	-57.1192	0	0	0	TRUE
AAEL008898-RA	2.51889	62.1327	-4.62449	-5.99205	-10.9659	5.57165e-28	8.43684e-28	1.74868e-29	TRUE
AAEL001956-RA	14.7059	362.745	-4.62449	-5.99204	-26.4964	1.066e-154	3.37798e-154	7.00142e-156	TRUE
AAEL014654-RA	0	12.3258	-4.62361	-5.99117	-4.88423	1.03836e-06	1.23108e-06	2.55162e-08	TRUE
AAEL010537-RA	0	12.3126	-4.62206	-5.98962	-4.88166	1.05197e-06	1.24692e-06	2.58445e-08	TRUE
AAEL014205-RA	0	12.3099	-4.62175	-5.9893	-4.88113	1.05478e-06	1.25015e-06	2.59114e-08	TRUE
AAEL009673-RA	0	12.3077	-4.62149	-5.98905	-4.8807	1.05707e-06	1.25276e-06	2.59656e-08	TRUE
AAEL003118-RB	0	12.2888	-4.61927	-5.98683	-4.87702	1.07698e-06	1.27615e-06	2.64504e-08	TRUE
AAEL006778-RA	7.08861	174.177	-4.61891	-5.98646	-18.361	2.69498e-75	5.53359e-75	1.14693e-76	TRUE
AAEL013956-RA	14.2985	351.206	-4.61838	-5.98594	-26.0726	7.46189e-150	2.30978e-149	4.7874e-151	TRUE
AAEL005919-RA	0	12.2807	-4.61832	-5.98588	-4.87545	1.08563e-06	1.28604e-06	2.66541e-08	TRUE
AAEL010876-RA	0	12.2807	-4.61832	-5.98588	-4.87545	1.08563e-06	1.28604e-06	2.66541e-08	TRUE
[truncated: 16,770 more rows]
